# Supplementary material for: Single-Crystal to Single-Crystal Addition of H2 to [Ir(iPr-PONOP)(propene)][BArF4] and Comparison Between Solid-State and Solution Reactivity
Source: Organometallics. 2022 Jul 26;41(22):3270–80. doi: 10.1021/acs.organomet.2c00274 (PMC9709992; doi:10.1021/acs.organomet.2c00274)
Supplement: Supplementary file 2 — om2c00274_si_002.xyz [file om2c00274_si_002.xyz]

58
2
Ir  0.00002 -0.62439  0.36397
C  -1.18124  2.02780 -0.63617
O  -2.33907  1.35939 -0.41279
N   0.00001  1.40633 -0.36224
P  -2.29040 -0.32871  0.11320
O   2.33908  1.35919 -0.41301
C  -1.22069  3.33508 -1.14248
H  -2.18320  3.80803 -1.34224
P   2.29037 -0.32886  0.11326
C   0.00007  3.98000 -1.38399
H   0.00010  4.99940 -1.78081
C   1.22080  3.33498 -1.14256
H   2.18333  3.80787 -1.34239
C   1.18129  2.02770 -0.63626
C  -3.48484 -0.23458  1.57190
H  -3.44708 -1.26485  1.97900
C  -2.96904  0.74374  2.64441
H  -1.95908  0.49123  3.00311
H  -3.64380  0.71197  3.51604
H  -2.95830  1.77937  2.26665
C  -4.93022  0.10207  1.15362
H  -4.98550  1.07568  0.63902
H  -5.55762  0.16996  2.05852
H  -5.37887 -0.66644  0.50519
C  -3.22011 -1.15486 -1.29023
H  -4.19347 -0.63277 -1.32484
C  -3.43466 -2.64052 -0.93079
H  -2.47201 -3.16934 -0.82632
H  -4.00030 -3.13171 -1.74046
H  -4.00864 -2.77824  0.00084
C  -2.51221 -0.97572 -2.64228
H  -2.34912  0.08553 -2.88953
H  -3.14150 -1.41147 -3.43706
H  -1.54018 -1.49566 -2.66132
C   3.48502 -0.23445  1.57174
H   3.44856 -1.26507  1.97810
C   2.96848  0.74249  2.64511
H   2.95590  1.77833  2.26796
H   3.64389  0.71130  3.51626
H   1.95917  0.48819  3.00435
C   4.92991  0.10406  1.15319
H   5.37923 -0.66363  0.50424
H   5.55751  0.17222  2.05793
H   4.98391  1.07798  0.63904
C   3.22011 -1.15519 -1.29007
H   4.19325 -0.63272 -1.32502
C   3.43533 -2.64066 -0.93021
H   4.00979 -2.77784  0.00120
H   4.00077 -3.13192 -1.73997
H   2.47291 -3.16979 -0.82515
C   2.51194 -0.97679 -2.64207
H   1.54026 -1.49738 -2.66091
H   3.14144 -1.41228 -3.43684
H   2.34812  0.08431 -2.88955
H   0.00020 -1.08014 -1.16679
H   0.00004 -2.21338  0.59836
H  -0.00024 -0.84551  2.10088
H  -0.00041  0.03687  2.03457

58
TS(2-2')
Ir  0.00000 -0.62980  0.30947
C  -1.18353  2.01330 -0.67072
O  -2.34071  1.35000 -0.44124
N   0.00000  1.38455 -0.41824
P  -2.29860 -0.32478  0.12110
O   2.34071  1.35000 -0.44124
C  -1.22073  3.32583 -1.16258
H  -2.18339  3.80330 -1.35004
P   2.29860 -0.32478  0.12110
C  -0.00000  3.97162 -1.40043
H  -0.00000  4.99549 -1.78541
C   1.22073  3.32583 -1.16258
H   2.18339  3.80330 -1.35005
C   1.18353  2.01330 -0.67073
C  -3.41949 -0.19623  1.63161
H  -3.35980 -1.21887  2.05601
C  -2.84756  0.80061  2.65715
H  -1.80831  0.56858  2.93794
H  -3.45887  0.76457  3.57421
H  -2.88376  1.83242  2.27021
C  -4.88410  0.13178  1.27882
H  -4.96557  1.09391  0.74625
H  -5.46468  0.22130  2.21253
H  -5.36542 -0.65046  0.67143
C  -3.29501 -1.16462 -1.22691
H  -4.26712 -0.63881 -1.22069
C  -3.49836 -2.64403 -0.83602
H  -2.53471 -3.17848 -0.77966
H  -4.11058 -3.14173 -1.60678
H  -4.02051 -2.76663  0.12771
C  -2.65109 -1.00756 -2.61288
H  -2.50695  0.04997 -2.88623
H  -3.31426 -1.46152 -3.36896
H  -1.67687 -1.52059 -2.66611
C   3.41949 -0.19622  1.63161
H   3.35980 -1.21886  2.05601
C   2.84756  0.80062  2.65714
H   2.88376  1.83243  2.27021
H   3.45887  0.76459  3.57421
H   1.80831  0.56860  2.93794
C   4.88410  0.13178  1.27882
H   5.36542 -0.65046  0.67144
H   5.46468  0.22131  2.21253
H   4.96557  1.09392  0.74625
C   3.29501 -1.16463 -1.22690
H   4.26712 -0.63882 -1.22069
C   3.49836 -2.64404 -0.83601
H   4.02051 -2.76663  0.12771
H   4.11057 -3.14174 -1.60677
H   2.53470 -3.17848 -0.77965
C   2.65109 -1.00757 -2.61288
H   1.67687 -1.52059 -2.66611
H   3.31426 -1.46154 -3.36896
H   2.50696  0.04996 -2.88623
H  -0.00000 -1.02105 -1.28840
H   0.00000 -2.23225  0.24959
H  -0.00000 -1.30004  1.78125
H   0.00000  0.05121  1.83364

58
2'
Ir  0.00002 -0.63593  0.27018
C  -1.18457  1.99699 -0.71102
O  -2.34155  1.33936 -0.46979
N  -0.00001  1.36215 -0.47374
P  -2.30124 -0.31970  0.13639
O   2.34153  1.33935 -0.47008
C  -1.22064  3.31090 -1.19869
H  -2.18347  3.79115 -1.37792
P   2.30122 -0.31963  0.13635
C  -0.00007  3.95627 -1.43776
H  -0.00009  4.98169 -1.81855
C   1.22053  3.31089 -1.19886
H   2.18333  3.79114 -1.37823
C   1.18453  1.99700 -0.71114
C  -3.38358 -0.14951  1.66989
H  -3.32642 -1.16635  2.10868
C  -2.77437  0.85372  2.66673
H  -1.73255  0.60781  2.92453
H  -3.36614  0.84032  3.59714
H  -2.80458  1.88029  2.26519
C  -4.85154  0.19156  1.34412
H  -4.93277  1.14627  0.79831
H  -5.40961  0.30340  2.28903
H  -5.35675 -0.59350  0.76016
C  -3.33745 -1.18119 -1.16795
H  -4.30335 -0.64422 -1.15241
C  -3.54963 -2.64836 -0.73778
H  -2.59206 -3.19485 -0.69180
H  -4.18569 -3.15628 -1.48208
H  -4.05013 -2.74195  0.24051
C  -2.72348 -1.06422 -2.57147
H  -2.57301 -0.01514 -2.87246
H  -3.40900 -1.52711 -3.30173
H  -1.75677 -1.59004 -2.63538
C   3.38333 -0.14921  1.66998
H   3.32582 -1.16592  2.10905
C   2.77414  0.85448  2.66637
H   2.80491  1.88095  2.26460
H   3.36555  0.84105  3.59700
H   1.73212  0.60906  2.92383
C   4.85143  0.19143  1.34439
H   5.35651 -0.59380  0.76054
H   5.40941  0.30317  2.28937
H   4.93302  1.14610  0.79854
C   3.33761 -1.18124 -1.16774
H   4.30350 -0.64423 -1.15212
C   3.54977 -2.64833 -0.73733
H   4.05003 -2.74177  0.24109
H   4.18603 -3.15633 -1.48141
H   2.59220 -3.19486 -0.69150
C   2.72383 -1.06447 -2.57136
H   1.75710 -1.59027 -2.63532
H   3.40942 -1.52752 -3.30145
H   2.57345 -0.01543 -2.87254
H   0.00027 -1.02669 -1.33979
H  -0.00034 -2.21078 -0.02374
H   0.00040 -1.61646  1.53786
H  -0.00018  0.12241  1.74097

58
TS(2'-2')
Ir  0.00000 -0.62366  0.26753
C  -1.17876  1.98641 -0.69711
O  -2.34534  1.34359 -0.46450
N  -0.00001  1.33035 -0.45380
P  -2.30239 -0.29764  0.12931
O   2.34533  1.34360 -0.46446
C  -1.21413  3.30021 -1.17979
H  -2.18172  3.77252 -1.35458
P   2.30239 -0.29764  0.12931
C  -0.00000  3.95361 -1.41912
H  -0.00000  4.97998 -1.79621
C   1.21412  3.30021 -1.17978
H   2.18171  3.77253 -1.35456
C   1.17875  1.98641 -0.69710
C  -3.36070 -0.15540  1.68339
H  -3.21059 -1.14591  2.15919
C  -2.80028  0.93163  2.61975
H  -1.72383  0.79690  2.81075
H  -3.33047  0.88260  3.58535
H  -2.96240  1.93700  2.19715
C  -4.85916  0.05574  1.39032
H  -5.03304  0.97860  0.81185
H  -5.39678  0.16316  2.34755
H  -5.31722 -0.78983  0.85365
C  -3.32510 -1.18483 -1.16761
H  -4.32439 -0.71761 -1.09981
C  -3.42168 -2.67476 -0.77659
H  -2.43150 -3.16057 -0.81883
H  -4.07536 -3.19738 -1.49490
H  -3.84892 -2.83184  0.22865
C  -2.76639 -0.98332 -2.58433
H  -2.74784  0.07976 -2.87213
H  -3.41294 -1.51512 -3.30316
H  -1.74525 -1.38941 -2.67275
C   3.36072 -0.15543  1.68339
H   3.21065 -1.14597  2.15915
C   2.80029  0.93153  2.61981
H   2.96236  1.93693  2.19724
H   3.33050  0.88248  3.58538
H   1.72385  0.79676  2.81083
C   4.85917  0.05575  1.39030
H   5.31725 -0.78978  0.85359
H   5.39680  0.16315  2.34754
H   5.03302  0.97864  0.81187
C   3.32510 -1.18480 -1.16764
H   4.32439 -0.71758 -1.09983
C   3.42168 -2.67474 -0.77664
H   3.84894 -2.83184  0.22858
H   4.07534 -3.19734 -1.49498
H   2.43150 -3.16055 -0.81887
C   2.76637 -0.98327 -2.58435
H   1.74523 -1.38935 -2.67276
H   3.41291 -1.51505 -3.30319
H   2.74782  0.07983 -2.87213
H   0.00000 -1.25046 -1.28572
H  -0.47761 -2.12878  0.83157
H   0.47747 -2.12880  0.83165
H   0.00001 -0.08612  1.85092

58
TS(2-4)
Ir -0.00001 -0.64621  0.25381
C  -1.18244  2.02459 -0.67731
O  -2.34044  1.34998 -0.47845
N  -0.00001  1.39192 -0.41225
P  -2.28267 -0.32646  0.09560
O   2.34042  1.35001 -0.47834
C  -1.22094  3.34142 -1.15626
H  -2.18307  3.81854 -1.34779
P   2.28265 -0.32647  0.09561
C   0.00000  3.99128 -1.38491
H   0.00001  5.01873 -1.76033
C   1.22094  3.34143 -1.15619
H   2.18307  3.81857 -1.34768
C   1.18243  2.02460 -0.67724
C  -3.34360 -0.14944  1.64312
H  -3.31066 -1.16819  2.07757
C  -2.66480  0.83186  2.61958
H  -1.62259  0.54913  2.84249
H  -3.21582  0.84008  3.57491
H  -2.67277  1.85906  2.21939
C  -4.80207  0.24736  1.35013
H  -4.85811  1.21486  0.82447
H  -5.34387  0.35622  2.30534
H  -5.33935 -0.50838  0.75566
C  -3.32410 -1.16360 -1.21684
H  -4.26907 -0.59022 -1.23817
C  -3.60038 -2.61659 -0.77614
H  -2.66382 -3.19208 -0.68133
H  -4.22352 -3.11407 -1.53840
H  -4.14223 -2.67727  0.18225
C  -2.65551 -1.08631 -2.59969
H  -2.43974 -0.04879 -2.90101
H  -3.33281 -1.52062 -3.35467
H  -1.71595 -1.66440 -2.62515
C   3.34373 -0.14955  1.64305
H   3.31082 -1.16831  2.07748
C   2.66509  0.83176  2.61963
H   2.67338  1.85898  2.21948
H   3.21601  0.83975  3.57500
H   1.62278  0.54935  2.84250
C   4.80218  0.24721  1.34988
H   5.33938 -0.50857  0.75539
H   5.34408  0.35613  2.30502
H   4.85817  1.21468  0.82416
C   3.32399 -1.16359 -1.21693
H   4.26897 -0.59025 -1.23826
C   3.60023 -2.61661 -0.77632
H   4.14209 -2.67737  0.18205
H   4.22332 -3.11407 -1.53863
H   2.66364 -3.19207 -0.68152
C   2.65534 -1.08618 -2.59975
H   1.71575 -1.66421 -2.62520
H   3.33259 -1.52050 -3.35478
H   2.43963 -0.04864 -2.90101
H   0.00000 -1.29052 -1.14734
H  -0.00002 -2.18865  0.69700
H   0.00036 -1.25913  3.47566
H   0.00036 -1.47675  2.74706

56
4
Ir  0.00000 -0.65433  0.23241
C  -1.18462  2.01188 -0.68924
O  -2.34180  1.34264 -0.47181
N  -0.00001  1.36983 -0.45311
P  -2.27889 -0.33849  0.09991
O   2.34179  1.34267 -0.47179
C  -1.22191  3.33441 -1.15195
H  -2.18342  3.81852 -1.32846
P   2.27889 -0.33847  0.09988
C  -0.00002  3.98433 -1.37699
H  -0.00003  5.01658 -1.73915
C   1.22188  3.33443 -1.15195
H   2.18337  3.81855 -1.32846
C   1.18460  2.01190 -0.68923
C  -3.25705 -0.17671  1.69580
H  -3.36174 -1.23231  2.01692
C  -2.39325  0.56710  2.73412
H  -1.41459  0.07368  2.88011
H  -2.90584  0.57605  3.71076
H  -2.22219  1.61623  2.43901
C  -4.64870  0.45469  1.51740
H  -4.57588  1.47854  1.11643
H  -5.15018  0.51216  2.49868
H  -5.29950 -0.13548  0.85247
C  -3.38136 -1.15124 -1.17708
H  -4.30851 -0.54836 -1.17539
C  -3.69364 -2.59478 -0.73027
H  -2.77401 -3.19807 -0.64188
H  -4.33623 -3.07544 -1.48715
H  -4.23107 -2.63753  0.23123
C  -2.74110 -1.09355 -2.57478
H  -2.50750 -0.06216 -2.88348
H  -3.44394 -1.51398 -3.31396
H  -1.81503 -1.69184 -2.61688
C   3.25719 -0.17676  1.69569
H   3.36198 -1.23238  2.01672
C   2.39345  0.56690  2.73417
H   2.22226  1.61603  2.43914
H   2.90617  0.57584  3.71074
H   1.41486  0.07338  2.88025
C   4.64879  0.45475  1.51722
H   5.29961 -0.13537  0.85228
H   5.15030  0.51227  2.49848
H   4.57587  1.47859  1.11625
C   3.38124 -1.15122 -1.17722
H   4.30834 -0.54826 -1.17571
C   3.69372 -2.59470 -0.73034
H   4.23125 -2.63731  0.23110
H   4.33628 -3.07534 -1.48726
H   2.77415 -3.19807 -0.64182
C   2.74078 -1.09369 -2.57483
H   1.81476 -1.69207 -2.61677
H   3.44356 -1.51411 -3.31408
H   2.50703 -0.06235 -2.88359
H   0.00003 -1.48705 -1.06562
H   0.00002 -2.14878  0.81437

56
TS(4-4')
Ir  0.00000 -0.63592  0.26443
C  -1.18809  1.99722 -0.71768
O  -2.34386  1.33399 -0.49528
N   0.00000  1.35576 -0.47535
P  -2.27941 -0.33901  0.11177
O   2.34386  1.33399 -0.49528
C  -1.22250  3.31395 -1.19618
H  -2.18337  3.79697 -1.37867
P   2.27941 -0.33901  0.11177
C   0.00000  3.96006 -1.42820
H   0.00000  4.98833 -1.80176
C   1.22250  3.31395 -1.19618
H   2.18337  3.79697 -1.37867
C   1.18809  1.99722 -0.71768
C  -3.30402 -0.14616  1.67543
H  -3.38113 -1.19217  2.03426
C  -2.49837  0.66725  2.70809
H  -1.50551  0.22070  2.89426
H  -3.04063  0.69051  3.66830
H  -2.36205  1.71117  2.37833
C  -4.71148  0.42726  1.43424
H  -4.66343  1.43541  0.99162
H  -5.23933  0.50955  2.39975
H  -5.32515 -0.21323  0.78076
C  -3.34178 -1.18799 -1.17629
H  -4.27740 -0.59939 -1.20751
C  -3.64510 -2.62720 -0.70935
H  -2.72072 -3.21895 -0.59546
H  -4.26931 -3.12851 -1.46820
H  -4.19772 -2.65988  0.24397
C  -2.66712 -1.14642 -2.55829
H  -2.45941 -0.11582 -2.88740
H  -3.33679 -1.60807 -3.30378
H  -1.71984 -1.71162 -2.55983
C   3.30402 -0.14616  1.67543
H   3.38113 -1.19217  2.03426
C   2.49837  0.66725  2.70809
H   2.36206  1.71118  2.37833
H   3.04063  0.69052  3.66830
H   1.50551  0.22071  2.89426
C   4.71148  0.42726  1.43424
H   5.32515 -0.21323  0.78076
H   5.23933  0.50955  2.39975
H   4.66343  1.43541  0.99162
C   3.34178 -1.18799 -1.17629
H   4.27740 -0.59939 -1.20751
C   3.64510 -2.62720 -0.70935
H   4.19771 -2.65988  0.24397
H   4.26931 -3.12851 -1.46820
H   2.72071 -3.21895 -0.59545
C   2.66712 -1.14642 -2.55829
H   1.71984 -1.71162 -2.55983
H   3.33679 -1.60807 -3.30378
H   2.45941 -0.11582 -2.88740
H   0.00000 -1.85579 -0.69032
H   0.00000 -1.99986  1.09871

56
4'
Ir  0.00000 -0.63317  0.23958
C  -1.19172  1.99238 -0.71544
O  -2.34680  1.34028 -0.48036
N  -0.00003  1.34777 -0.47848
P  -2.28040 -0.33526  0.12919
O   2.34675  1.34036 -0.48034
C  -1.22305  3.30817 -1.19663
H  -2.18339  3.79352 -1.37523
P   2.28040 -0.33522  0.12912
C  -0.00006  3.95161 -1.43149
H  -0.00008  4.97913 -1.80746
C   1.22294  3.30821 -1.19663
H   2.18326  3.79358 -1.37524
C   1.19165  1.99242 -0.71544
C  -3.31948 -0.14991  1.68411
H  -3.35616 -1.19177  2.06197
C  -2.56491  0.71913  2.70922
H  -1.54537  0.34151  2.89445
H  -3.11180  0.71707  3.66705
H  -2.49419  1.76560  2.36782
C  -4.74848  0.35647  1.41682
H  -4.73935  1.35557  0.95139
H  -5.28666  0.44019  2.37638
H  -5.32976 -0.32443  0.77482
C  -3.33059 -1.18218 -1.17174
H  -4.26709 -0.59650 -1.22019
C  -3.63674 -2.62153 -0.70685
H  -2.71227 -3.21216 -0.58721
H  -4.25416 -3.12372 -1.47068
H  -4.19677 -2.65540  0.24222
C  -2.62782 -1.14515 -2.54019
H  -2.43235 -0.11449 -2.87722
H  -3.27237 -1.62691 -3.29521
H  -1.67017 -1.69233 -2.51112
C   3.31959 -0.14994  1.68398
H   3.35622 -1.19181  2.06183
C   2.56513  0.71915  2.70915
H   2.49444  1.76562  2.36774
H   3.11210  0.71708  3.66693
H   1.54559  0.34159  2.89446
C   4.74860  0.35634  1.41661
H   5.32980 -0.32461  0.77458
H   5.28684  0.44002  2.37613
H   4.73951  1.35543  0.95117
C   3.33050 -1.18208 -1.17191
H   4.26695 -0.59633 -1.22050
C   3.63685 -2.62138 -0.70700
H   4.19698 -2.65517  0.24201
H   4.25423 -3.12355 -1.47088
H   2.71244 -3.21209 -0.58722
C   2.62756 -1.14517 -2.54028
H   1.66996 -1.69242 -2.51106
H   3.27206 -1.62694 -3.29535
H   2.43199 -0.11454 -2.87734
H  -0.00002 -2.17854 -0.07502
H   0.00006 -1.65944  1.44068

63
6
Ir  0.02310 -0.47936  0.02543
C   0.17618 -2.54827 -0.74579
H   1.21025 -2.69749 -1.08732
C  -0.85679 -2.98388 -1.75835
H  -0.68066 -4.03988 -2.03932
H  -0.80855 -2.38915 -2.68600
H  -1.87894 -2.91769 -1.34914
C   1.24706  2.29482  0.12892
O   2.39885  1.60127  0.03566
N   0.05465  1.60774  0.13334
P   2.30750 -0.16071  0.00726
O  -2.28317  1.66342  0.27745
C   1.30544  3.69121  0.21948
H   2.27839  4.18422  0.20890
P  -2.26156 -0.09480  0.05348
C   0.10216  4.39900  0.32631
H   0.12078  5.49019  0.40014
C  -1.12353  3.72423  0.34383
H  -2.07893  4.24325  0.43128
C  -1.11325  2.32584  0.24785
C   3.32730 -0.49003 -1.54123
H   3.37528 -1.59775 -1.57328
C   2.55382  0.00790 -2.77804
H   1.52613 -0.39121 -2.80717
H   3.07784 -0.30827 -3.69587
H   2.49502  1.10919 -2.78890
C   4.75628  0.08043 -1.47577
H   4.74327  1.17534 -1.34955
H   5.27785 -0.13997 -2.42287
H   5.35579 -0.35838 -0.66243
C   3.41609 -0.51822  1.48393
H   4.30869  0.11497  1.32407
C   3.83648 -2.00217  1.49272
H   2.97003 -2.67525  1.61127
H   4.50611 -2.18457  2.35030
H   4.38189 -2.29863  0.58168
C   2.71816 -0.09505  2.78863
H   2.46801  0.97808  2.79195
H   3.38989 -0.28363  3.64378
H   1.78808 -0.66573  2.95020
C  -3.31462 -0.16821 -1.51301
H  -3.41318 -1.25566 -1.69904
C  -2.53418  0.46472 -2.68207
H  -2.43373  1.55459 -2.54460
H  -3.08045  0.29754 -3.62583
H  -1.52354  0.03616 -2.78395
C  -4.71301  0.45505 -1.34754
H  -5.32879 -0.06456 -0.59649
H  -5.25061  0.39490 -2.30948
H  -4.64595  1.51955 -1.06973
C  -3.39214 -0.52890  1.49364
H  -4.22194  0.19778  1.41122
C  -3.95541 -1.95783  1.35309
H  -4.49469 -2.11645  0.40466
H  -4.66986 -2.14682  2.17232
H  -3.16502 -2.72301  1.43252
C  -2.65978 -0.31172  2.82971
H  -1.78819 -0.98100  2.92439
H  -3.34763 -0.52479  3.66615
H  -2.30949  0.72691  2.94125
H  -1.03781 -2.85128  1.03349
H   0.76566 -2.75140  1.35937
C  -0.05239 -2.55364  0.65771

65
TS(6-7)
Ir  0.03022 -0.56016  0.22196
C   0.12742 -2.23155 -1.20745
H   1.11338 -2.22235 -1.68863
C  -0.97584 -2.56258 -2.18951
H  -0.73138 -3.51940 -2.68940
H  -1.09465 -1.80615 -2.98190
H  -1.94380 -2.70775 -1.68133
C   1.21372  2.28901  0.02482
O   2.36459  1.58953 -0.09201
N   0.03878  1.59951  0.13152
P   2.31264 -0.16593  0.00500
O  -2.27162  1.61136  0.45759
C   1.26547  3.68980  0.04497
H   2.22991  4.19065 -0.05035
P  -2.27148 -0.11809  0.09107
C   0.06346  4.39090  0.20194
H   0.07277  5.48433  0.22453
C  -1.14997  3.70376  0.33530
H  -2.10409  4.21604  0.46684
C  -1.12152  2.30311  0.29949
C   3.22976 -0.56235 -1.59998
H   3.18028 -1.66801 -1.66184
C   2.46134  0.04625 -2.79028
H   1.38751 -0.20035 -2.76371
H   2.88334 -0.33487 -3.73532
H   2.56133  1.14399 -2.79517
C   4.70769 -0.12676 -1.59666
H   4.80861  0.95683 -1.41871
H   5.14499 -0.34039 -2.58703
H   5.31346 -0.66545 -0.85124
C   3.56252 -0.41136  1.39255
H   4.46737  0.11675  1.04058
C   3.86500 -1.91615  1.54403
H   2.97181 -2.47325  1.87572
H   4.64387 -2.05918  2.31213
H   4.23489 -2.37750  0.61279
C   3.10243  0.22638  2.71289
H   2.86572  1.29645  2.59750
H   3.91394  0.14414  3.45608
H   2.22102 -0.28719  3.13077
C  -3.20211 -0.01344 -1.55730
H  -3.25931 -1.06129 -1.90215
C  -2.35981  0.79703 -2.56297
H  -2.37161  1.87043 -2.30991
H  -2.78785  0.69102 -3.57402
H  -1.31011  0.46176 -2.59274
C  -4.62594  0.55801 -1.42003
H  -5.29412 -0.08951 -0.83073
H  -5.07033  0.65414 -2.42571
H  -4.61591  1.56224 -0.96529
C  -3.54799 -0.64696  1.36739
H  -4.39246  0.04924  1.21245
C  -4.00455 -2.08989  1.06666
H  -4.42682 -2.20622  0.05459
H  -4.78924 -2.38214  1.78485
H  -3.17439 -2.80800  1.18085
C  -3.03152 -0.49173  2.80633
H  -2.21658 -1.20209  3.02316
H  -3.85360 -0.70483  3.51090
H  -2.67301  0.52987  3.01174
H  -0.83655 -3.20088  0.49808
H   0.98567 -3.12068  0.61675
C   0.08144 -2.70682  0.15526
H   0.04744 -0.79754  2.08896
H  -0.02701 -0.01153  2.26407

65
7
Ir  0.01770 -0.61195 -0.12107
C   0.21839 -0.33646 -2.50869
H   1.28483 -0.13101 -2.66055
P   2.30248 -0.23839  0.11937
O   2.34873  1.52401 -0.08208
N   0.01027  1.53897 -0.10354
C   1.18719  2.22402 -0.07563
P  -2.25226 -0.26291  0.17965
O  -2.32756  1.49471 -0.04397
C   1.21828  3.62624 -0.05584
H   2.17748  4.14579 -0.04368
C  -0.00696  4.30772 -0.04394
H  -0.01366  5.40144 -0.02577
C  -1.22342  3.61095 -0.03661
H  -2.18874  4.11837 -0.00800
C  -1.17522  2.20896 -0.05787
C   3.64374 -0.66811 -1.13792
H   3.17908 -0.37091 -2.09678
C   3.89039 -2.19108 -1.16462
H   4.44032 -2.52685 -0.26992
H   4.51073 -2.44387 -2.04091
H   2.95683 -2.77431 -1.23434
C   4.94371  0.13747 -0.95891
H   4.76063  1.22204 -0.92110
H   5.61104 -0.06448 -1.81448
H   5.48904 -0.16001 -0.04756
C   3.07467 -0.43911  1.82923
H   4.15487 -0.25752  1.68193
C   2.85548 -1.88305  2.32737
H   1.78167 -2.09553  2.45962
H   3.35150 -2.00560  3.30539
H   3.27104 -2.64396  1.64785
C   2.52438  0.59563  2.82555
H   2.73615  1.62955  2.51286
H   2.99718  0.43457  3.80944
H   1.43457  0.48237  2.95934
C  -3.62760 -0.75505 -1.01426
H  -3.16988 -0.57082 -2.00352
C  -3.92686 -2.26404 -0.88865
H  -3.01691 -2.88711 -0.92212
H  -4.57732 -2.57485 -1.72357
H  -4.46669 -2.49164  0.04531
C  -4.89649  0.10798 -0.88850
H  -5.41538 -0.06150  0.07000
H  -5.60063 -0.17131 -1.69116
H  -4.68054  1.18268 -0.98316
C  -2.97087 -0.44744  1.91725
C  -2.44563  0.64285  2.86701
H  -1.34812  0.58664  2.97190
H  -2.88160  0.48823  3.86877
H  -2.71645  1.65547  2.53154
C  -2.67472 -1.86155  2.45895
H  -3.06391 -2.66478  1.81374
H  -3.14731 -1.97277  3.44990
H  -1.58991 -2.01777  2.57826
H  -1.16322 -1.99316 -2.33210
H   0.61756 -2.43987 -2.16181
H  -0.50148  0.69592 -4.23819
H  -0.50105  1.70686 -2.78347
H  -1.75776  0.45418 -3.00323
C  -0.13516 -1.64804 -2.18024
C  -0.69109  0.68391 -3.14855
H   0.02736 -2.18111  0.20475
H   0.03009 -0.57643  1.48350
H  -4.06197 -0.32099  1.79104

65
TS(7-8iso)M
Ir  0.00118 -0.56777 -0.10504
C   0.18767 -0.74102 -2.32093
H   1.19389 -0.36859 -2.56489
P   2.26744 -0.22209  0.21741
O   2.37134  1.44948 -0.35364
N   0.02749  1.48269 -0.37386
C   1.22234  2.15247 -0.47543
P  -2.24193 -0.15227  0.26730
O  -2.31116  1.54749 -0.22494
C   1.27718  3.53317 -0.70107
H   2.25163  4.01666 -0.78497
C   0.07241  4.24189 -0.79722
H   0.08980  5.32117 -0.97187
C  -1.15304  3.58232 -0.64135
H  -2.11013  4.10505 -0.67549
C  -1.14460  2.19935 -0.41545
C   3.61072 -0.94680 -0.89566
H   3.14740 -0.87332 -1.89874
C   3.84398 -2.43745 -0.57154
H   4.39463 -2.56234  0.37541
H   4.45918 -2.89248 -1.36622
H   2.90618 -3.01450 -0.50040
C   4.92069 -0.13796 -0.90144
H   4.75269  0.92613 -1.12631
H   5.59376 -0.54657 -1.67497
H   5.45238 -0.21367  0.06202
C   3.00768 -0.07348  1.94847
H   4.09203  0.07393  1.79144
C   2.76949 -1.37840  2.73477
H   1.69061 -1.55989  2.87575
H   3.23488 -1.28801  3.73113
H   3.20289 -2.26570  2.24654
C   2.42826  1.14563  2.68718
H   2.66994  2.09308  2.18151
H   2.85188  1.18757  3.70520
H   1.33184  1.06650  2.78414
C  -3.70550 -0.76157 -0.76738
H  -3.43624 -0.36586 -1.76463
C  -3.74343 -2.30103 -0.84293
H  -2.77034 -2.73317 -1.12852
H  -4.48583 -2.61231 -1.59738
H  -4.04422 -2.75346  0.11598
C  -5.05822 -0.15563 -0.35277
H  -5.40996 -0.55902  0.61147
H  -5.81798 -0.41606 -1.10992
H  -5.02117  0.94344 -0.28466
C  -2.86415  0.00307  2.03991
C  -1.94240  0.91468  2.86497
H  -0.92407  0.49425  2.91924
H  -2.33517  0.99627  3.89315
H  -1.88204  1.93314  2.44888
C  -3.00332 -1.39486  2.67414
H  -3.74376 -2.02799  2.15940
H  -3.33528 -1.28683  3.72085
H  -2.03613 -1.92699  2.68305
H  -0.62429 -0.29278 -4.27057
H  -0.90923  0.99012 -3.07952
H  -1.86860 -0.52246 -3.02332
C   0.12391 -2.20154 -2.05792
C  -0.86569 -0.10390 -3.20622
H  -0.02553 -1.55075  1.22677
H  -3.85994  0.47390  1.95051
H  -0.75751 -2.70698 -2.48254
H  -0.01910 -2.37256 -0.87511
H   1.04983 -2.76314 -2.25231

65
TS(7-8iso)I
Ir -0.02561 -0.46452 -0.16056
C  -0.11163 -2.19000  1.15582
H  -1.09618 -2.30020  1.63177
P  -2.32557 -0.14587  0.00483
O  -2.38186  1.59962 -0.00918
N  -0.04197  1.58245 -0.19131
C  -1.22328  2.28512 -0.11560
P   2.27963 -0.10028 -0.07455
O   2.28860  1.61921 -0.42600
C  -1.26494  3.68304 -0.14792
H  -2.23551  4.17650 -0.07811
C  -0.06437  4.38994 -0.27719
H  -0.07259  5.48270 -0.30409
C   1.14736  3.69529 -0.36693
H   2.10965  4.19925 -0.46904
C   1.12773  2.29733 -0.32422
C  -3.28719 -0.47684  1.59340
H  -3.25321 -1.58208  1.68049
C  -4.75686 -0.01710  1.54058
H  -4.83300  1.06456  1.34016
H  -5.22852 -0.20546  2.52013
H  -5.34890 -0.55760  0.78528
C  -2.52847  0.13850  2.78479
H  -1.46384 -0.14866  2.78595
H  -2.98277 -0.20471  3.72928
H  -2.59123  1.23914  2.76212
C  -3.49901 -0.51754 -1.41712
H  -4.42557  0.02608 -1.15524
C  -3.78981 -2.03153 -1.47186
H  -2.88102 -2.60598 -1.72114
H  -4.52955 -2.23412 -2.26469
H  -4.20412 -2.42578 -0.52873
C  -2.96070  0.02270 -2.75176
H  -2.76771  1.10664 -2.71160
H  -3.70839 -0.15505 -3.54371
H  -2.02691 -0.48440 -3.04678
C   3.28828 -0.04802  1.52487
H   3.35357 -1.10908  1.82969
C   4.70774  0.52060  1.33955
H   5.33983 -0.10809  0.69246
H   5.20427  0.57638  2.32354
H   4.68254  1.54107  0.92308
C   2.48891  0.72369  2.59281
H   2.47346  1.80382  2.36951
H   2.96628  0.59553  3.57873
H   1.44686  0.36904  2.66413
C   3.45304 -0.68243 -1.42150
C   2.85710 -0.48149 -2.82415
H   1.96843 -1.11527 -2.98140
H   3.60982 -0.75974 -3.58174
H   2.56904  0.56628 -3.00423
C   3.86343 -2.14680 -1.16151
H   4.32678 -2.29488 -0.17183
H   4.60104 -2.45973 -1.91961
H   3.00040 -2.82939 -1.24636
H   0.74587 -3.68668  2.49440
H   1.03239 -2.01125  3.01643
H   1.96170 -2.69944  1.65876
C  -0.09658 -2.93802 -0.20273
C   0.96403 -2.66280  2.12980
H  -0.01986 -0.13590 -1.74989
H   4.33772 -0.02863 -1.30865
H   0.80328 -3.56325 -0.31303
H  -0.04395 -2.26299 -1.14310
H  -1.00765 -3.52827 -0.38817

65
Talkyl 8iso
Ir  0.04438 -0.56215  0.06631
C   0.13083 -1.36271 -1.92575
H   1.21165 -1.54835 -2.04360
P   2.30605 -0.12403  0.15781
O   2.34002  1.57395 -0.36917
N   0.00033  1.53723 -0.41191
C   1.16825  2.23411 -0.53921
P  -2.24523 -0.19253  0.20104
O  -2.33728  1.47354 -0.40592
C   1.18121  3.60173 -0.84883
H   2.13345  4.12442 -0.94986
C  -0.05242  4.24664 -1.01654
H  -0.07319  5.31298 -1.25968
C  -1.25980  3.54995 -0.86566
H  -2.23174  4.03213 -0.97986
C  -1.19289  2.18425 -0.55562
C   3.62676 -0.76403 -1.02529
H   3.19577 -0.47931 -2.00526
C   3.74325 -2.30174 -0.96632
H   4.24310 -2.63945 -0.04461
H   4.35512 -2.64915 -1.81588
H   2.76489 -2.80642 -1.02457
C   4.98227 -0.05423 -0.85690
H   4.88707  1.04181 -0.90317
H   5.65822 -0.36776 -1.67088
H   5.46926 -0.32817  0.09410
C   3.05145  0.08655  1.87265
H   3.97798  0.67009  1.71975
C   3.38859 -1.28148  2.49867
H   2.49901 -1.93160  2.55800
H   3.75865 -1.12547  3.52658
H   4.17474 -1.81936  1.94661
C   2.07960  0.89313  2.75468
H   1.84620  1.88208  2.32855
H   2.53141  1.05673  3.74818
H   1.13488  0.34030  2.91110
C  -3.68087 -0.89605 -0.80555
H  -3.24552 -0.98892 -1.81837
C  -4.05182 -2.30209 -0.28954
H  -3.17937 -2.96908 -0.18824
H  -4.75154 -2.77353 -1.00005
H  -4.56544 -2.24957  0.68492
C  -4.90225  0.03921 -0.86984
H  -5.37786  0.16315  0.11786
H  -5.65707 -0.40918 -1.53866
H  -4.64618  1.03433 -1.26135
C  -2.88995  0.01919  1.97036
C  -2.32823  1.29319  2.62718
H  -1.22687  1.25938  2.70299
H  -2.72441  1.37652  3.65373
H  -2.61181  2.20519  2.08040
C  -2.55192 -1.24319  2.79240
H  -2.95824 -2.16729  2.35236
H  -2.97698 -1.14156  3.80590
H  -1.46044 -1.37343  2.88878
H  -0.21608 -0.77120 -3.97228
H   0.27917  0.58866 -2.93490
H  -1.38348 -0.05631 -2.84268
C  -0.60459 -2.69262 -2.05166
C  -0.32127 -0.33373 -2.95945
H   0.08295 -2.09378  0.53518
H  -3.98733  0.11748  1.87699
H  -1.69141 -2.58656 -1.90352
H  -0.23185 -3.44478 -1.34092
H  -0.45754 -3.08799 -3.07733

65
TH 8iso
Ir  0.02466 -0.48344 -0.04584
C   0.08536 -2.57327 -0.40114
H   1.08705 -2.94980 -0.11830
P   2.31196 -0.13886  0.07006
O   2.41083  1.61511  0.18783
N   0.07636  1.69094  0.08219
C   1.26781  2.34759  0.17221
P  -2.25964 -0.03973  0.03516
O  -2.25606  1.73540  0.04652
C   1.34544  3.74428  0.25406
H   2.32044  4.22917  0.32076
C   0.14321  4.46586  0.25231
H   0.16977  5.55761  0.31475
C  -1.09154  3.80784  0.17920
H  -2.04231  4.34281  0.18744
C  -1.08366  2.40709  0.10097
C   3.38915 -0.40491 -1.45300
H   3.34738 -1.50358 -1.59524
C   4.85164  0.03989 -1.26997
H   4.91674  1.11388 -1.02962
H   5.40090 -0.12413 -2.21299
H   5.37531 -0.52816 -0.48490
C   2.72722  0.27998 -2.66625
H   1.67994 -0.03779 -2.81187
H   3.28096  0.02271 -3.58469
H   2.74416  1.37726 -2.56033
C   3.33518 -0.59793  1.57373
H   4.27517 -0.02853  1.45055
C   3.63583 -2.11063  1.55766
H   2.71111 -2.70581  1.64501
H   4.27431 -2.36312  2.42115
H   4.17085 -2.43254  0.64875
C   2.64523 -0.15149  2.87390
H   2.42052  0.92700  2.87612
H   3.31221 -0.35686  3.72857
H   1.70674 -0.70672  3.04292
C  -3.35007 -0.28862 -1.48243
H  -3.44441 -1.39156 -1.54112
C  -4.74705  0.34674 -1.36040
H  -5.33997 -0.07985 -0.53613
H  -5.30832  0.16851 -2.29375
H  -4.67818  1.43716 -1.21525
C  -2.59677  0.21538 -2.73035
H  -2.47204  1.31052 -2.70166
H  -3.17323 -0.03237 -3.63755
H  -1.60045 -0.24815 -2.83543
C  -3.34936 -0.25733  1.55627
C  -2.58194  0.12297  2.83436
H  -1.76920 -0.59354  3.04326
H  -3.27279  0.10280  3.69459
H  -2.15059  1.13535  2.77762
C  -3.96334 -1.66739  1.64312
H  -4.51794 -1.95265  0.73387
H  -4.67670 -1.69589  2.48439
H  -3.19482 -2.43294  1.83343
H   0.16174 -3.75570 -2.24985
H   0.65853 -2.07523 -2.49689
H  -1.07102 -2.47864 -2.27954
C  -0.94210 -3.45644  0.31750
C  -0.04850 -2.71420 -1.93273
H   0.00813 -0.71979  1.48121
H  -4.15313  0.48392  1.38729
H  -1.97469 -3.19377  0.02088
H  -0.87153 -3.36516  1.41461
H  -0.79730 -4.52557  0.06523

65
TS(8iso-9iso)
Ir  0.02012 -0.41344 -0.05098
C   0.13645 -2.66461 -0.62718
H   1.22120 -2.85513 -0.62316
P   2.29746 -0.11983  0.07172
O   2.41095  1.63733  0.04403
N   0.06347  1.66426  0.00153
C   1.26038  2.34322  0.03022
P  -2.25299 -0.03064  0.07939
O  -2.27880  1.73864  0.07016
C   1.32542  3.74172  0.05344
H   2.30212  4.22723  0.06909
C   0.12462  4.46174  0.06413
H   0.14858  5.55509  0.08233
C  -1.10554  3.79479  0.06467
H  -2.06001  4.32233  0.08957
C  -1.10276  2.39352  0.04154
C   3.45317 -0.51470 -1.36404
H   3.39224 -1.62041 -1.42945
C   4.91605 -0.09503 -1.12904
H   4.99851  0.99098 -0.95724
H   5.51082 -0.33459 -2.02718
H   5.38102 -0.62091 -0.28013
C   2.87828  0.08964 -2.66082
H   1.82104 -0.18473 -2.81353
H   3.45594 -0.27311 -3.52751
H   2.94873  1.18981 -2.64640
C   3.23770 -0.48247  1.65537
H   4.21044  0.03039  1.54176
C   3.46370 -2.00404  1.77275
H   2.50558 -2.54558  1.85837
H   4.04377 -2.21801  2.68638
H   4.02685 -2.42263  0.92166
C   2.49327  0.09204  2.87254
H   2.36918  1.18446  2.80129
H   3.06995 -0.12061  3.78928
H   1.49459 -0.36435  2.97854
C  -3.46215 -0.31328 -1.34256
H  -3.48390 -1.41832 -1.43222
C  -4.88606  0.20518 -1.06853
H  -5.37290 -0.30592 -0.22297
H  -5.51198  0.03014 -1.96045
H  -4.88676  1.28997 -0.87150
C  -2.87239  0.28215 -2.63695
H  -2.86620  1.38364 -2.59247
H  -3.49382 -0.01542 -3.49833
H  -1.84173 -0.06175 -2.82264
C  -3.20522 -0.31342  1.67518
C  -2.39557  0.18622  2.88398
H  -1.44602 -0.36658  2.98221
H  -2.98157  0.03343  3.80680
H  -2.16391  1.26070  2.80921
C  -3.58991 -1.80038  1.80623
H  -4.18318 -2.16915  0.95241
H  -4.20069 -1.94050  2.71425
H  -2.69536 -2.43740  1.91085
H  -0.15617 -3.53853 -2.57795
H   0.11470 -1.77563 -2.65353
H  -1.46097 -2.42391 -2.11288
C  -0.55744 -3.83332  0.10886
C  -0.37027 -2.57489 -2.07195
H  -0.04768 -1.88441  0.60461
H  -4.12018  0.29791  1.56864
H  -1.65000 -3.68476  0.15246
H  -0.19003 -3.97209  1.13996
H  -0.37032 -4.77178 -0.44281

65
9iso
Ir  0.00000 -0.37064 -0.06649
C   0.00000 -2.80464 -0.62993
H   0.00000 -2.23358 -1.57972
P   2.27934 -0.04560  0.04091
O   2.34787  1.70915  0.03275
N   0.00000  1.66375  0.01953
C   1.17902  2.38047  0.04356
P  -2.27934 -0.04560  0.04091
O  -2.34787  1.70915  0.03276
C   1.21125  3.77938  0.08124
H   2.18063  4.27957  0.09724
C   0.00000  4.47860  0.09753
H   0.00000  5.57165  0.12604
C  -1.21125  3.77938  0.08124
H  -2.18063  4.27957  0.09724
C  -1.17902  2.38047  0.04356
C   3.44229 -0.37869 -1.40586
H   3.50953 -1.48495 -1.42840
C   4.85226  0.21140 -1.21646
H   4.81412  1.30583 -1.09092
H   5.45725 -0.00002 -2.11479
H   5.38432 -0.22200 -0.35462
C   2.77735  0.10178 -2.71116
H   1.75957 -0.30629 -2.83112
H   3.38373 -0.21615 -3.57607
H   2.70892  1.20216 -2.73638
C   3.25697 -0.34642  1.62061
H   4.16753  0.26972  1.50020
C   3.65463 -1.82912  1.75290
H   2.76791 -2.47613  1.86142
H   4.26956 -1.96070  2.65944
H   4.24948 -2.19300  0.89840
C   2.46261  0.15291  2.84030
H   2.22189  1.22542  2.76567
H   3.06397  0.00805  3.75447
H   1.51822 -0.40552  2.95581
C  -3.44229 -0.37869 -1.40586
H  -3.50953 -1.48495 -1.42840
C  -4.85226  0.21140 -1.21646
H  -5.38432 -0.22200 -0.35462
H  -5.45725 -0.00002 -2.11478
H  -4.81412  1.30583 -1.09092
C  -2.77735  0.10178 -2.71116
H  -2.70892  1.20216 -2.73638
H  -3.38373 -0.21615 -3.57607
H  -1.75957 -0.30629 -2.83112
C  -3.25697 -0.34642  1.62061
C  -2.46261  0.15291  2.84030
H  -1.51822 -0.40552  2.95581
H  -3.06397  0.00804  3.75447
H  -2.22189  1.22542  2.76567
C  -3.65463 -1.82912  1.75290
H  -4.24948 -2.19300  0.89840
H  -4.26956 -1.96070  2.65944
H  -2.76791 -2.47613  1.86142
H  -1.26529 -4.42449 -1.31584
H  -2.19010 -3.06457 -0.63746
H  -1.32272 -4.18621  0.44668
C   1.27208 -3.65897 -0.52096
C  -1.27208 -3.65897 -0.52096
H   0.00000 -2.12126  0.36251
H  -4.16753  0.26972  1.50020
H   1.32272 -4.18621  0.44668
H   2.19010 -3.06457 -0.63745
H   1.26529 -4.42449 -1.31584

65
TS(6-7')
Ir  0.01711 -0.49182 -0.23964
C   0.04195 -2.65174 -0.43271
H   1.02906 -2.98128 -0.78919
C  -1.10103 -3.33972 -1.15730
H  -1.01308 -4.43832 -1.05949
H  -1.10976 -3.10875 -2.23598
H  -2.08055 -3.04965 -0.73802
C   1.27910  2.29873  0.11533
O   2.41801  1.57443  0.02286
N   0.08149  1.64199  0.06473
P   2.31798 -0.18460 -0.01109
O  -2.25149  1.71403  0.08579
C   1.36395  3.69102  0.24871
H   2.34475  4.16717  0.28562
P  -2.26251 -0.05338  0.02314
C   0.16885  4.41784  0.32905
H   0.20322  5.50605  0.43345
C  -1.06900  3.76468  0.28090
H  -2.01799  4.29913  0.34306
C  -1.07249  2.36903  0.14624
C   3.59847 -0.53122 -1.35810
H   3.70297 -1.63421 -1.30527
C   3.06504 -0.15840 -2.75285
H   2.15415 -0.71693 -3.01556
H   3.83215 -0.39505 -3.50928
H   2.84918  0.92107 -2.82740
C   4.96595  0.12417 -1.07700
H   4.88083  1.22181 -1.02919
H   5.65752 -0.12248 -1.90048
H   5.43100 -0.23147 -0.14436
C   3.22140 -0.52475  1.61105
H   4.10472  0.13754  1.54476
C   3.70485 -1.98664  1.70948
H   2.87086 -2.70763  1.72786
H   4.26651 -2.11752  2.65019
H   4.37995 -2.26750  0.88471
C   2.37658 -0.08406  2.81903
H   2.10699  0.98273  2.76144
H   2.96041 -0.22925  3.74433
H   1.44613 -0.66720  2.90643
C  -3.59397 -0.26395 -1.30619
H  -3.79281 -1.35397 -1.27506
C  -3.05090  0.09182 -2.70144
H  -2.74784  1.15124 -2.75869
H  -3.84450 -0.06571 -3.45120
H  -2.19263 -0.53463 -2.98761
C  -4.89450  0.50109 -0.98838
H  -5.37338  0.16727 -0.05463
H  -5.61795  0.33157 -1.80404
H  -4.71432  1.58597 -0.92071
C  -3.16597 -0.33388  1.65965
H  -3.97567  0.41832  1.61294
C  -3.80210 -1.73521  1.76114
H  -4.48776 -1.95431  0.92629
H  -4.39152 -1.79517  2.69212
H  -3.04848 -2.53856  1.80370
C  -2.26109  0.00398  2.85706
H  -1.39715 -0.67616  2.92364
H  -2.84258 -0.08814  3.79069
H  -1.88045  1.03663  2.80416
H  -0.99306 -2.43120  1.48290
H   0.82230 -2.38546  1.61672
C  -0.04428 -2.27671  0.95708
H  -0.00026 -0.41348 -2.15809
H   0.04214  0.35922 -2.34599

65
7'
Ir -0.02072 -0.53758  0.03191
C  -0.20727 -2.15166 -1.66720
H  -1.25019 -2.47605 -1.57392
P   2.26655 -0.08693  0.16526
O   2.29311  1.55400 -0.50431
N  -0.04100  1.54969 -0.53024
C   1.13037  2.22313 -0.68758
P  -2.30170 -0.14414  0.15148
O  -2.37632  1.50545 -0.48563
C   1.15587  3.57889 -1.04774
H   2.11303  4.08684 -1.17379
C  -0.07181  4.23104 -1.22559
H  -0.08396  5.28864 -1.50469
C  -1.28460  3.55372 -1.03720
H  -2.25303  4.04193 -1.15477
C  -1.22747  2.19911 -0.67828
C   3.65422 -0.80853 -0.89709
H   3.15182 -1.02565 -1.85863
C   4.16187 -2.13275 -0.28748
H   4.75277 -1.95165  0.62569
H   4.82816 -2.63157 -1.01143
H   3.35074 -2.83743 -0.04079
C   4.80881  0.17897 -1.15187
H   4.46699  1.10750 -1.63092
H   5.54631 -0.30158 -1.81771
H   5.33640  0.44273 -0.21947
C   3.02320  0.20233  1.87252
H   4.10971  0.30394  1.69213
C   2.76118 -1.02211  2.77397
H   1.68124 -1.15434  2.95214
H   3.25171 -0.86232  3.74946
H   3.15430 -1.96172  2.35499
C   2.49624  1.49810  2.51306
H   2.74682  2.38980  1.91875
H   2.94955  1.61618  3.51211
H   1.40138  1.45959  2.64932
C  -3.57524 -0.92612 -1.00051
H  -3.02392 -1.00308 -1.95785
C  -3.93885 -2.34735 -0.51956
H  -3.05607 -2.96959 -0.29374
H  -4.51689 -2.86011 -1.30671
H  -4.57397 -2.31478  0.38121
C  -4.82578 -0.05422 -1.21971
H  -5.42199  0.04557 -0.29686
H  -5.47173 -0.53776 -1.97269
H  -4.57338  0.95310 -1.58183
C  -3.13016  0.07155  1.83183
C  -2.65562  1.35780  2.53019
H  -1.56576  1.33765  2.70488
H  -3.14736  1.43506  3.51487
H  -2.90410  2.26184  1.95392
C  -2.86870 -1.17594  2.70156
H  -3.22340 -2.11027  2.23868
H  -3.39671 -1.06053  3.66354
H  -1.79251 -1.28779  2.91338
H   1.01853 -0.67516 -2.67401
H  -0.79029 -0.31012 -2.67364
H   0.59779 -3.94384 -2.51365
H   0.70523 -3.89905 -0.73789
H   1.82755 -2.92238 -1.73274
C   0.03001 -0.90651 -2.26192
C   0.79180 -3.28396 -1.64711
H  -0.00690 -1.95226  0.78116
H  -0.01998 -0.05153  1.56570
H  -4.21123  0.15360  1.61349

65
TS(7'-8n)M
Ir -0.01349 -0.48821  0.05645
C  -0.11941 -2.57137 -1.48713
H  -1.14024 -2.97735 -1.57764
P   2.23977 -0.00634  0.26598
O   2.29134  1.49613 -0.66549
N  -0.04829  1.42081 -0.73472
C   1.12253  2.09378 -0.98144
P  -2.28954 -0.10654  0.22098
O  -2.39175  1.39354 -0.70818
C   1.13152  3.37356 -1.55028
H   2.08936  3.86315 -1.73238
C  -0.09461  3.97806 -1.85409
H  -0.11267  4.97743 -2.29739
C  -1.29842  3.32000 -1.57218
H  -2.27345  3.76711 -1.77152
C  -1.24325  2.04169 -1.00321
C   3.63705 -0.90030 -0.63852
H   3.16758 -1.14033 -1.61222
C   3.99897 -2.21765  0.07883
H   4.56693 -2.02587  1.00412
H   4.64532 -2.82547 -0.57694
H   3.11597 -2.82648  0.33665
C   4.87572 -0.02099 -0.89106
H   4.62442  0.91456 -1.41230
H   5.59099 -0.58019 -1.51881
H   5.39726  0.23044  0.04792
C   2.93998  0.57123  1.92298
H   4.01753  0.74190  1.74295
C   2.75808 -0.52775  2.98929
H   1.68779 -0.72847  3.16532
H   3.20194 -0.18315  3.93891
H   3.24419 -1.47932  2.72268
C   2.27604  1.88927  2.35858
H   2.47595  2.71083  1.65372
H   2.67006  2.18604  3.34559
H   1.18355  1.76461  2.45719
C  -3.58663 -1.08011 -0.74666
H  -3.09027 -1.19311 -1.73042
C  -3.80707 -2.48200 -0.14042
H  -2.86459 -3.00509  0.09434
H  -4.36868 -3.10538 -0.85674
H  -4.40697 -2.43060  0.78287
C  -4.90984 -0.31868 -0.94721
H  -5.46732 -0.21584 -0.00102
H  -5.55229 -0.88732 -1.64160
H  -4.75431  0.68361 -1.37425
C  -3.06687  0.43624  1.85112
C  -2.40197  1.73036  2.35197
H  -1.31855  1.58116  2.50274
H  -2.84190  2.01272  3.32370
H  -2.55006  2.57180  1.65750
C  -2.95315 -0.69502  2.89286
H  -3.46215 -1.62204  2.58574
H  -3.41567 -0.36135  3.83738
H  -1.89600 -0.93495  3.09846
H   0.93943 -0.94240 -2.52515
H  -0.87004 -0.78683 -2.56137
H   0.80589 -3.89350 -2.93423
H   0.87633 -4.51184 -1.26315
H   1.96424 -3.19184 -1.77724
C  -0.00439 -1.18728 -2.01698
C   0.94726 -3.60195 -1.87993
H  -0.02210 -2.44222 -0.28566
H  -0.00945 -1.10940  1.59326
H  -4.13068  0.63097  1.62159

65
TS(7'-8n)I
Ir -0.01068 -0.40531 -0.04796
C  -0.04139 -2.94432  0.32389
H   0.08480 -2.44463 -0.70876
P  -2.32045 -0.16816  0.01013
O  -2.43478  1.55332 -0.29080
N  -0.08782  1.62150 -0.26616
C  -1.29637  2.27735 -0.34765
P   2.27791  0.00559  0.01033
O   2.25483  1.74456 -0.21274
C  -1.38075  3.66666 -0.48504
H  -2.36911  4.12501 -0.54391
C  -0.19719  4.41200 -0.53703
H  -0.23990  5.49935 -0.64095
C   1.04033  3.76569 -0.44371
H   1.98955  4.30298 -0.47057
C   1.06514  2.37334 -0.30817
C  -3.29617 -0.28618  1.61789
H  -3.20756 -1.36149  1.87659
C  -4.78410  0.08800  1.48103
H  -4.90563  1.12291  1.12013
H  -5.26541  0.02521  2.47191
H  -5.33649 -0.58606  0.80745
C  -2.58658  0.54328  2.70570
H  -1.51177  0.30489  2.76975
H  -3.04592  0.33540  3.68655
H  -2.69380  1.62289  2.50813
C  -3.44870 -0.79371 -1.35673
H  -4.38929 -0.23216 -1.20409
C  -3.71668 -2.30182 -1.17373
H  -2.79574 -2.89310 -1.31460
H  -4.43989 -2.63908 -1.93532
H  -4.14177 -2.54828 -0.18634
C  -2.88887 -0.46546 -2.75041
H  -2.70724  0.61327 -2.87989
H  -3.61889 -0.77748 -3.51693
H  -1.94484 -1.00170 -2.94323
C   3.28194 -0.09766  1.60152
H   3.28531 -1.18649  1.81435
C   4.73223  0.40354  1.46705
H   5.32885 -0.19250  0.75858
H   5.23003  0.33708  2.44952
H   4.76405  1.45985  1.15201
C   2.52097  0.62416  2.73053
H   2.53965  1.71629  2.57921
H   3.00636  0.41117  3.69764
H   1.46922  0.29849  2.79149
C   3.44194 -0.44468 -1.39820
C   2.83340 -0.09842 -2.76704
H   1.94361 -0.71366 -2.98088
H   3.57970 -0.29608 -3.55562
H   2.54615  0.96276 -2.83713
C   3.86012 -1.92509 -1.30461
H   4.32392 -2.18234 -0.33745
H   4.60106 -2.14550 -2.09164
H   3.00043 -2.59658 -1.46837
H  -0.83266 -1.99527  2.16566
H   0.95330 -2.01953  2.06450
H   2.04212 -3.61478  0.45186
H   0.99348 -4.71035 -0.49279
H   0.86884 -4.65561  1.29190
C   0.02485 -1.91929  1.48449
C   1.02923 -4.04589  0.38648
H  -1.05446 -3.37411  0.25212
H  -0.02015 -0.24443 -1.65756
H   4.32444  0.19873 -1.22331

65
Talkyl 8n
Ir -0.03424  0.38379  0.32193
C   0.33194  3.06909 -1.16343
H   1.31156  3.17230 -0.66471
P  -2.30664 -0.00764  0.20386
O  -2.34211 -1.42855 -0.86443
N  -0.00265 -1.38190 -0.89917
C  -1.17286 -1.96929 -1.28643
P   2.24951  0.01567  0.27914
O   2.33589 -1.30726 -0.90010
C  -1.18902 -3.10869 -2.10392
H  -2.14240 -3.55119 -2.39614
C   0.04272 -3.63530 -2.51728
H   0.06058 -4.52240 -3.15707
C   1.25237 -3.04756 -2.12002
H   2.22266 -3.44246 -2.42455
C   1.18911 -1.91090 -1.30202
C  -3.58684  1.01643 -0.72560
H  -3.16135  1.02194 -1.74813
C  -3.62979  2.46701 -0.20500
H  -4.08150  2.53275  0.79783
H  -4.25030  3.07573 -0.88421
H  -2.62810  2.92357 -0.15772
C  -4.97237  0.34739 -0.77239
H  -4.92361 -0.68629 -1.14948
H  -5.62814  0.92060 -1.44996
H  -5.45528  0.34050  0.21922
C  -3.09331 -0.76431  1.73446
H  -4.01152 -1.26742  1.37970
C  -3.45501  0.32936  2.75926
H  -2.57048  0.92031  3.05249
H  -3.85547 -0.14827  3.66990
H  -4.22624  1.02147  2.38661
C  -2.13141 -1.81110  2.32885
H  -1.88723 -2.61171  1.61236
H  -2.59621 -2.28312  3.21155
H  -1.19068 -1.33829  2.66876
C   3.56170  1.12972 -0.48692
H   3.03894  1.54171 -1.37091
C   3.90129  2.28708  0.47553
H   3.00519  2.79798  0.86618
H   4.50703  3.03661 -0.06099
H   4.50263  1.93530  1.33048
C   4.81757  0.37118 -0.95342
H   5.37825 -0.05467 -0.10393
H   5.49237  1.07906 -1.46483
H   4.57789 -0.44067 -1.65551
C   3.00812 -0.79621  1.80887
C   2.48910 -2.23442  1.99108
H   1.39435 -2.25480  2.13698
H   2.94824 -2.67322  2.89338
H   2.73903 -2.87994  1.13561
C   2.71590  0.07662  3.04844
H   3.08895  1.10780  2.94998
H   3.20389 -0.37188  3.93081
H   1.63222  0.13148  3.24914
H  -0.97446  1.49404 -1.89309
H   0.75682  1.13570 -2.08594
H   1.10268  3.46832 -3.19115
H   0.57267  4.92176 -2.30522
H  -0.63558  3.81158 -2.99938
C   0.01306  1.59864 -1.40968
C   0.34332  3.85976 -2.49238
H  -0.41036  3.50797 -0.47402
H  -0.05632  1.69342  1.25227
H   4.09768 -0.82526  1.62222

65
TH 8n
Ir -0.00138 -0.36694  0.12954
C   0.04391 -3.49978 -0.34212
H   0.93900 -3.36688 -0.97997
P  -2.28636 -0.01111  0.03352
O  -2.34772  1.71752 -0.33515
N  -0.00949  1.74483 -0.32301
C  -1.19085  2.41038 -0.47641
P   2.28219  0.00598  0.03435
O   2.32864  1.73627 -0.33252
C  -1.23745  3.77882 -0.77676
H  -2.20257  4.27457 -0.89060
C  -0.02003  4.45816 -0.92296
H  -0.02419  5.52653 -1.15766
C   1.20256  3.78865 -0.77526
H   2.16380  4.29213 -0.88797
C   1.16668  2.41977 -0.47496
C  -3.25513 -0.03630  1.64432
H  -3.35417 -1.12206  1.84691
C  -4.65124  0.60374  1.54776
H  -4.58387  1.66785  1.26905
H  -5.14910  0.54406  2.53076
H  -5.30214  0.09351  0.81980
C  -2.39250  0.59271  2.75689
H  -1.40936  0.09574  2.84866
H  -2.90286  0.49117  3.72953
H  -2.22685  1.66847  2.57814
C  -3.42632 -0.62619 -1.32317
H  -4.29641  0.05531 -1.27617
C  -3.87928 -2.06997 -1.02556
H  -3.02346 -2.76546 -0.99369
H  -4.55126 -2.41099 -1.83125
H  -4.43367 -2.15717 -0.07690
C  -2.75546 -0.49329 -2.70144
H  -2.42258  0.53726 -2.90490
H  -3.47760 -0.77243 -3.48751
H  -1.88711 -1.16823 -2.79130
C   3.24585 -0.01041  1.64834
H   3.35914 -1.09532  1.84821
C   4.63317  0.64938  1.55856
H   5.29279  0.15216  0.82943
H   5.12953  0.59171  2.54244
H   4.55148  1.71377  1.28490
C   2.37066  0.60351  2.75956
H   2.18965  1.67707  2.58242
H   2.87936  0.50762  3.73367
H   1.39469  0.09176  2.84734
C   3.43552 -0.58987 -1.32042
C   2.75889 -0.48013 -2.69797
H   1.90765 -1.17714 -2.78290
H   3.48623 -0.74423 -3.48445
H   2.39960  0.54078 -2.90523
C   3.92894 -2.01929 -1.01867
H   4.48636 -2.08788 -0.07031
H   4.60966 -2.34341 -1.82403
H   3.09368 -2.73912 -0.98411
H  -0.89478 -2.57302  1.36877
H   0.87234 -2.54922  1.41349
H   0.92316 -5.07798  0.90406
H   0.07620 -5.68870 -0.54049
H  -0.85614 -5.10028  0.85988
C   0.00281 -2.40020  0.73966
C   0.04706 -4.92038  0.25064
H  -0.82132 -3.38929 -1.02396
H  -0.00089 -0.77670 -1.35646
H   4.28703  0.11508 -1.27748

65
TS(8n-9n)
Ir -0.02160 -0.35536  0.01275
C   1.26308 -3.47276 -0.18195
H   1.28744 -3.73740  0.89209
P   2.21846  0.19483  0.09236
O   2.11838  1.95553 -0.05859
N  -0.21320  1.71402 -0.08825
C   0.89864  2.52339 -0.12111
P  -2.31830 -0.22348  0.06634
O  -2.55275  1.51874 -0.06200
C   0.80168  3.91862 -0.20875
H   1.71555  4.51370 -0.23359
C  -0.47361  4.49334 -0.25572
H  -0.57556  5.58023 -0.32393
C  -1.62058  3.69137 -0.20940
H  -2.62904  4.10631 -0.23530
C  -1.45602  2.30352 -0.12200
C   3.40228 -0.14054 -1.33558
H   3.56067 -1.23584 -1.26802
C   4.75562  0.58247 -1.20688
H   4.62300  1.67619 -1.17173
H   5.37613  0.35009 -2.08933
H   5.32386  0.26961 -0.31648
C   2.69622  0.17443 -2.66932
H   1.72262 -0.33706 -2.75307
H   3.33004 -0.15189 -3.51109
H   2.52641  1.25853 -2.77977
C   3.22149  0.11164  1.67947
H   4.07303  0.79604  1.50795
C   3.74710 -1.31953  1.90736
H   2.91978 -2.03451  2.05267
H   4.36341 -1.33819  2.82223
H   4.37828 -1.68214  1.07898
C   2.38787  0.62239  2.86765
H   2.04746  1.65954  2.71801
H   3.00375  0.60130  3.78329
H   1.50117 -0.01233  3.03430
C  -3.37893 -0.79061 -1.38172
H  -3.27369 -1.89404 -1.33848
C  -4.86576 -0.41017 -1.25695
H  -5.35189 -0.86805 -0.38078
H  -5.40684 -0.76189 -2.15204
H  -4.99564  0.68308 -1.19855
C  -2.75487 -0.28781 -2.69888
H  -2.84575  0.80781 -2.78580
H  -3.28515 -0.73678 -3.55550
H  -1.68700 -0.55260 -2.77799
C  -3.28654 -0.56067  1.63762
C  -2.61549  0.12186  2.84198
H  -1.59805 -0.27164  3.00577
H  -3.21070 -0.07088  3.75116
H  -2.54770  1.21370  2.71136
C  -3.42829 -2.08452  1.83131
H  -3.94808 -2.57808  0.99312
H  -4.01595 -2.28266  2.74364
H  -2.44405 -2.56628  1.96512
H   0.05897 -2.26397 -1.54843
H  -0.87421 -3.07310 -0.26091
H   0.28455 -5.33185 -0.81503
H   2.06249 -5.41383 -0.80440
H   1.22021 -4.53242 -2.10506
C   0.07114 -2.54823 -0.47755
C   1.20389 -4.75844 -1.02470
H   2.20640 -2.93427 -0.38908
H   0.10138 -1.75946  0.79781
H  -4.28308 -0.11298  1.46760

65
9n
Ir -0.01899 -0.31682  0.01373
C   1.34339 -3.65265 -0.09044
H   1.39017 -4.01402  0.95319
P   2.21203  0.24566  0.07583
O   2.09642  1.99403 -0.07531
N  -0.23447  1.70339 -0.06917
C   0.86302  2.53854 -0.11085
P  -2.31610 -0.23779  0.05038
O  -2.57672  1.49429 -0.04759
C   0.74508  3.93151 -0.18533
H   1.65452  4.53330 -0.21538
C  -0.53463  4.49558 -0.21660
H  -0.65142  5.58119 -0.27500
C  -1.66558  3.67298 -0.17061
H  -2.68216  4.06835 -0.18967
C  -1.48450  2.28734 -0.09666
C   3.38628 -0.10589 -1.35470
H   3.53667 -1.20245 -1.28239
C   4.74627  0.60661 -1.23584
H   4.62183  1.70142 -1.20161
H   5.35953  0.36895 -2.12192
H   5.31790  0.29122 -0.34848
C   2.67646  0.20829 -2.68664
H   1.69228 -0.28495 -2.75593
H   3.29855 -0.13622 -3.52996
H   2.52367  1.29405 -2.80469
C   3.22526  0.16218  1.65726
H   4.08432  0.83481  1.47679
C   3.73567 -1.27280  1.89396
H   2.90066 -1.97634  2.05330
H   4.35886 -1.29247  2.80417
H   4.35609 -1.65058  1.06401
C   2.40429  0.69138  2.84626
H   2.07780  1.73222  2.69165
H   3.02312  0.66703  3.75987
H   1.50888  0.07060  3.01964
C  -3.35554 -0.80687 -1.41274
H  -3.23871 -1.90961 -1.37869
C  -4.84812 -0.44542 -1.29860
H  -5.33779 -0.91905 -0.43280
H  -5.37624 -0.79213 -2.20332
H  -4.99089  0.64555 -1.22841
C  -2.72526 -0.28435 -2.71915
H  -2.83482  0.81011 -2.79905
H  -3.23701 -0.73657 -3.58536
H  -1.65102 -0.52648 -2.78424
C  -3.29416 -0.61617  1.60775
C  -2.64359  0.05978  2.82716
H  -1.61998 -0.31771  2.99178
H  -3.24091 -0.15616  3.72978
H  -2.59347  1.15431  2.71241
C  -3.41979 -2.14332  1.78276
H  -3.91756 -2.63466  0.92990
H  -4.02105 -2.35993  2.68196
H  -2.43203 -2.61380  1.93084
H   0.09907 -2.28942 -1.28482
H  -0.82331 -3.26408 -0.10400
H   0.38232 -5.45906 -0.88184
H   2.16045 -5.50668 -0.91127
H   1.27805 -4.52085 -2.10597
C   0.12529 -2.72898 -0.26732
C   1.28663 -4.85012 -1.05248
H   2.26833 -3.07326 -0.26304
H   0.15894 -1.97616  0.66755
H  -4.29527 -0.17966  1.43498

264
6, SCF Energy: -2141.234850861876112
Ir    -0.182225    -1.336111    14.827698
 C     1.205602     0.377555    14.936348
 H     0.978718     0.959791    15.832316
 C     1.310164     1.210661    13.686771
 H     2.110620     1.959474    13.816714
 H     0.384633     1.762036    13.474313
 H     1.569212     0.607645    12.807840
 C    -2.947018    -2.232300    15.582727
 O    -2.737376    -1.386672    16.608510
 N    -1.954600    -2.362937    14.645196
 P    -1.253663    -0.520483    16.648881
 O    -1.184136    -3.365985    12.691533
 C    -4.149097    -2.931221    15.502342
 H    -4.887888    -2.801475    16.288161
 P     0.298263    -2.522104    12.941939
 C    -4.348653    -3.766280    14.403885
 H    -5.286552    -4.308251    14.300302
 C    -3.361736    -3.916026    13.431876
 H    -3.476919    -4.565432    12.569445
 C    -2.170835    -3.212585    13.591841
 C    -1.907824     1.205985    16.662589
 H    -1.001406     1.832634    16.699826
 C    -2.634135     1.472372    15.330499
 H    -1.999859     1.240264    14.464048
 H    -2.924709     2.530268    15.276403
 H    -3.551782     0.874104    15.254121
 C    -2.796304     1.527973    17.872487
 H    -3.658786     0.851329    17.925111
 H    -3.175854     2.555501    17.776505
 H    -2.250096     1.471797    18.821534
 C    -0.713865    -0.950543    18.357031
 H    -1.561112    -0.685856    19.008574
 C     0.522035    -0.118124    18.740792
 H     1.387621    -0.370250    18.113265
 H     0.803928    -0.343835    19.779695
 H     0.352541     0.963224    18.672571
 C    -0.447535    -2.460219    18.459570
 H    -1.342495    -3.055638    18.242013
 H    -0.126954    -2.703855    19.481650
 H     0.350143    -2.765799    17.768680
 C     0.422317    -1.696825    11.296365
 H     1.353628    -1.112725    11.368499
 C    -0.764151    -0.726897    11.147335
 H    -1.709990    -1.278598    11.082321
 H    -0.647575    -0.137706    10.228203
 H    -0.834284    -0.033992    11.996489
 C     0.530342    -2.675796    10.117154
 H     1.453590    -3.267025    10.141500
 H     0.533731    -2.112328     9.173391
 H    -0.319795    -3.369081    10.093927
 C     1.426918    -3.982686    12.921312
 H     1.128502    -4.554728    12.029250
 C     2.901964    -3.566213    12.789628
 H     3.094963    -2.907660    11.932505
 H     3.514008    -4.468884    12.655537
 H     3.258842    -3.065801    13.697424
 C     1.181793    -4.845073    14.169141
 H     1.384183    -4.276937    15.086264
 H     1.849231    -5.719140    14.152552
 H     0.149161    -5.212799    14.209669
Ir     8.866765     9.480674     4.525636
 C     7.478931     7.767009     4.416988
 H     7.705813     7.184771     3.521019
 C     7.374366     6.933906     5.666565
 H     6.573911     6.185091     5.536630
 H     8.299903     6.382538     5.879026
 H     7.115322     7.536925     6.545495
 C    11.631557    10.376863     3.770608
 O    11.421915     9.531237     2.744826
 N    10.639142    10.507498     4.708143
 P     9.938204     8.665046     2.704454
 O     9.868673    11.510552     6.661802
 C    12.833635    11.075787     3.850991
 H    13.572427    10.946044     3.065171
 P     8.386277    10.666668     6.411395
 C    13.033192    11.910843     4.949449
 H    13.971091    12.452815     5.053031
 C    12.046275    12.060593     5.921459
 H    12.161460    12.710001     6.783889
 C    10.855376    11.357149     5.761495
 C    10.592364     6.938577     2.690745
 H     9.685945     6.311931     2.653510
 C    11.318675     6.672189     4.022836
 H    10.684401     6.904295     4.889288
 H    11.609253     5.614295     4.076933
 H    12.236320     7.270460     4.099214
 C    11.480845     6.616587     1.480850
 H    12.343323     7.293236     1.428227
 H    11.860399     5.589060     1.576837
 H    10.934639     6.672763     0.531803
 C     9.398406     9.095109     0.996303
 H    10.245652     8.830420     0.344761
 C     8.162505     8.262692     0.612539
 H     7.296917     8.514825     1.240061
 H     7.880618     8.488401    -0.426366
 H     8.331995     7.181344     0.680764
 C     9.132079    10.604785     0.893765
 H    10.027039    11.200203     1.111329
 H     8.811505    10.848425    -0.128317
 H     8.334396    10.910364     1.584650
 C     8.262220     9.841388     8.056968
 H     7.330909     9.257283     7.984832
 C     9.448684     8.871458     8.206003
 H    10.394526     9.423153     8.271013
 H     9.332105     8.282272     9.125137
 H     9.518813     8.178546     7.356853
 C     8.154193    10.820357     9.236178
 H     7.230949    11.411592     9.211825
 H     8.150800    10.256887    10.179939
 H     9.004335    11.513637     9.259405
 C     7.257625    12.127251     6.432020
 H     7.556042    12.699295     7.324081
 C     5.782579    11.710777     6.563705
 H     5.589581    11.052227     7.420831
 H     5.170533    12.613448     6.697797
 H     5.425700    11.210362     5.655910
 C     7.502750    12.989640     5.184190
 H     7.300353    12.421508     4.267067
 H     6.835315    13.863709     5.200788
 H     8.535383    13.357364     5.143660
 H     2.564402    -1.178307    14.332524
 H     6.120138     9.322877     5.020810
 H     2.209773    -1.154119    16.124603
 H     6.474768     9.298688     3.228731
 B     3.183720     3.626607     4.874808
 C     1.619424     3.223308     4.565601
 C     0.614052     3.427083     5.536692
 H     0.881847     3.842176     6.507675
 C    -0.728411     3.121978     5.291466
 C    -1.131115     2.599351     4.056426
 H    -2.172437     2.359401     3.861984
 C    -0.161062     2.423683     3.072079
 C     1.181820     2.745101     3.319753
 H     1.900456     2.598439     2.515147
 C    -1.768420     3.332905     6.358427
 F    -1.358312     4.193081     7.329240
 F    -2.112749     2.163195     6.990762
 F    -2.935539     3.830197     5.842308
 C    -0.540124     1.923917     1.707175
 F    -1.747890     1.286965     1.681716
 F     0.389264     1.047175     1.208117
 F    -0.627824     2.953371     0.800403
 C     3.191989     5.257313     4.759243
 C     2.983187     6.091435     5.869895
 H     2.903132     5.652520     6.863900
 C     2.838741     7.479147     5.729816
 C     2.936275     8.092845     4.480792
 H     2.827657     9.169118     4.376712
 C     3.146296     7.279567     3.363431
 C     3.254472     5.892728     3.502640
 H     3.380012     5.289684     2.605587
 C     2.592387     8.320594     6.945274
 F     1.809552     7.679638     7.868567
 F     1.962741     9.495094     6.651225
 F     3.763741     8.650473     7.590888
 C     3.271197     7.918617     2.010315
 F     2.326797     8.903098     1.813136
 F     3.139300     7.007050     1.000371
 F     4.499246     8.500109     1.816992
 C     4.225821     2.925621     3.825900
 C     4.063272     1.591764     3.410616
 H     3.208148     1.023284     3.772952
 C     4.947232     0.966888     2.523121
 C     6.064963     1.646184     2.032077
 H     6.744776     1.176361     1.327759
 C     6.270787     2.959736     2.467531
 C     5.373845     3.579550     3.345320
 H     5.567091     4.610479     3.639407
 C     4.639754    -0.446818     2.118357
 F     3.394562    -0.559958     1.550782
 F     4.651892    -1.285876     3.219309
 F     5.514473    -0.969047     1.211188
 F     7.073617     5.007337     1.541685
 F     8.080750     3.130913     0.941702
 C     7.445237     3.752171     1.970204
 F     8.383605     3.988634     2.956835
 C     3.680729     3.090288     6.342499
 C     2.996573     2.084999     7.037565
 H     2.064901     1.693657     6.634611
 C     3.455715     1.575132     8.256422
 C     4.641922     2.034789     8.826730
 H     4.999300     1.637274     9.772913
 C     5.359237     3.025854     8.142851
 C     4.883996     3.540694     6.930436
 H     5.466716     4.312666     6.429803
 C     2.642517     0.507582     8.919455
 F     2.640836    -0.668189     8.198202
 F     1.320171     0.869132     9.067418
 F     3.097931     0.203422    10.161395
 C     6.664994     3.502925     8.728907
 F     7.685336     2.595030     8.533890
 F     6.585245     3.699374    10.084907
 F     7.074168     4.688108     8.194194
 B     5.500815     4.517973    14.478515
 C     7.065118     4.921254    14.787718
 C     8.070490     4.717453    13.816635
 H     7.802699     4.302358    12.845650
 C     9.412948     5.022589    14.061867
 C     9.815653     5.545208    15.296909
 H    10.856975     5.785151    15.491351
 C     8.845593     5.720886    16.281243
 C     7.502712     5.399462    16.033566
 H     6.784059     5.546135    16.838153
 C    10.452954     4.811661    12.994908
 F    10.042849     3.951483    12.024097
 F    10.797285     5.981366    12.362564
 F    11.620071     4.314370    13.511033
 C     9.224655     6.220647    17.646147
 F    10.432429     6.857595    17.671604
 F     8.295259     7.097379    18.145212
 F     9.312355     5.191187    18.552915
 C     5.492569     2.887265    14.594097
 C     5.701356     2.053147    13.483439
 H     5.781440     2.492082    12.489444
 C     5.845850     0.665441    13.623526
 C     5.748265     0.051730    14.872538
 H     5.856888    -1.024544    14.976617
 C     5.538251     0.865009    15.989900
 C     5.430072     2.251850    15.850698
 H     5.304549     2.854894    16.747754
 C     6.092122    -0.176018    12.408056
 F     6.874979     0.464959    11.484799
 F     6.721809    -1.350503    12.702152
 F     4.920836    -0.505981    11.762336
 C     5.413355     0.225953    17.343015
 F     6.357740    -0.758540    17.540203
 F     5.545237     1.137511    18.352967
 F     4.185292    -0.355523    17.536299
 C     4.458712     5.218944    15.527434
 C     4.621258     6.552808    15.942708
 H     5.476358     7.121301    15.580339
 C     3.737301     7.177681    16.830210
 C     2.619571     6.498389    17.321259
 H     1.939776     6.968206    18.025598
 C     2.413757     5.184832    16.885815
 C     3.310696     4.565004    16.008032
 H     3.117434     3.534076    15.713951
 C     4.044777     8.591382    17.234984
 F     5.289974     8.704531    17.802554
 F     4.032638     9.430440    16.134029
 F     3.170080     9.113612    18.142170
 F     1.610927     3.137221    17.811655
 F     0.603798     5.013645    18.411638
 C     1.239313     4.392392    17.383140
 F     0.300940     4.155924    16.396513
 C     5.003807     5.054295    13.010835
 C     5.687973     6.059595    12.315763
 H     6.619645     6.450879    12.718770
 C     5.228830     6.569453    11.096879
 C     4.042610     6.109778    10.526588
 H     3.685201     6.507311     9.580424
 C     3.325269     5.118755    11.210496
 C     3.800545     4.603866    12.422878
 H     3.217864     3.831850    12.923496
 C     6.042035     7.637058    10.433866
 F     6.043710     8.812856    11.155017
 F     7.364346     7.275356    10.285960
 F     5.586611     7.941153     9.191912
 C     2.019560     4.641642    10.624406
 F     0.999200     5.549511    10.819450
 F     2.099264     4.445203     9.268415
 F     1.610458     3.456465    11.159178
 C     1.906466    -0.834371    15.128958
 C     6.778073     8.978938     4.224377

266
TS(6-7*), SCF Energy: -2142.392853213941180
Ir    -0.186910    -1.327355    14.815167
 C     1.181515     0.400884    14.909000
 H     0.961276     0.978755    15.809392
 C     1.252346     1.235546    13.658214
 H     2.032971     2.006193    13.779435
 H     0.310800     1.762587    13.454678
 H     1.517795     0.638676    12.777109
 C    -2.945699    -2.233775    15.581767
 O    -2.735878    -1.386981    16.606665
 N    -1.954510    -2.363448    14.642702
 P    -1.254395    -0.516328    16.640678
 O    -1.184504    -3.368283    12.689797
 C    -4.147075    -2.934132    15.503177
 H    -4.885279    -2.804281    16.289529
 P     0.296408    -2.522762    12.935827
 C    -4.346996    -3.770142    14.405486
 H    -5.284505    -4.312963    14.303016
 C    -3.360765    -3.920060    13.432805
 H    -3.476221    -4.569874    12.570708
 C    -2.170596    -3.215079    13.590928
 C    -1.914812     1.207594    16.656532
 H    -1.010766     1.837936    16.686639
 C    -2.651550     1.468854    15.329181
 H    -2.023698     1.235544    14.458435
 H    -2.944822     2.525960    15.274424
 H    -3.568486     0.868506    15.261541
 C    -2.796509     1.527855    17.871470
 H    -3.655000     0.846827    17.931750
 H    -3.182607     2.552773    17.774718
 H    -2.243309     1.477617    18.816815
 C    -0.705304    -0.944665    18.346279
 H    -1.550008    -0.681878    19.001863
 C     0.530046    -0.108290    18.723066
 H     1.392587    -0.357188    18.090040
 H     0.818956    -0.333238    19.760215
 H     0.356205     0.972487    18.656494
 C    -0.434315    -2.453621    18.448711
 H    -1.329529    -3.051584    18.239150
 H    -0.104891    -2.694811    19.468631
 H     0.358744    -2.758030    17.751995
 C     0.425819    -1.715571    11.280987
 H     1.340766    -1.107100    11.361728
 C    -0.780340    -0.774664    11.100030
 H    -1.713018    -1.346691    11.016841
 H    -0.655978    -0.186527    10.181165
 H    -0.884477    -0.078935    11.943701
 C     0.582362    -2.705730    10.116380
 H     1.523280    -3.266739    10.164422
 H     0.585152    -2.155134     9.165128
 H    -0.244497    -3.426273    10.085439
 C     1.426997    -3.982340    12.934777
 H     1.135841    -4.561200    12.044763
 C     2.903058    -3.566327    12.811832
 H     3.103135    -2.913539    11.951933
 H     3.516386    -4.469858    12.688622
 H     3.252019    -3.059570    13.719098
 C     1.173369    -4.835551    14.187161
 H     1.369079    -4.260396    15.101386
 H     1.841537    -5.709159    14.181491
 H     0.140720    -5.203639    14.223355
Ir     8.684947     9.620839     4.413481
 C     8.342352     7.501965     5.090904
 H     8.828362     6.841987     4.376274
 C     8.445836     6.935831     6.485547
 H     8.044219     5.913598     6.473446
 H     9.481718     6.851423     6.838946
 H     7.868579     7.497485     7.225865
 C    11.605059    10.366942     3.824866
 O    11.350326     9.603028     2.741449
 N    10.629921    10.470587     4.766749
 P     9.855933     8.775626     2.618557
 O     9.753542    11.601005     6.592262
 C    12.819453    11.043617     3.924632
 H    13.560088    10.923819     3.138776
 P     8.265219    10.784426     6.364069
 C    13.013390    11.867272     5.033365
 H    13.957838    12.393386     5.156978
 C    11.999838    12.047275     5.973717
 H    12.093816    12.720696     6.820119
 C    10.802712    11.359975     5.780672
 C    10.543127     7.047402     2.602261
 H     9.661841     6.387819     2.642209
 C    11.415723     6.821627     3.854450
 H    10.933606     7.154719     4.781219
 H    11.641686     5.750510     3.953354
 H    12.369773     7.354657     3.757555
 C    11.346181     6.721258     1.333092
 H    12.181254     7.420927     1.197970
 H    11.767081     5.710311     1.435141
 H    10.732187     6.723184     0.426159
 C     9.391763     9.182701     0.888652
 H    10.239426     8.847544     0.272917
 C     8.125313     8.384966     0.524928
 H     7.266990     8.710550     1.129274
 H     7.869891     8.566687    -0.528819
 H     8.243426     7.301377     0.654011
 C     9.203163    10.689262     0.685137
 H    10.088875    11.265938     0.976612
 H     9.017454    10.882806    -0.378785
 H     8.338073    11.064834     1.245823
 C     8.156758    10.032953     8.058789
 H     7.382315     9.258476     7.963842
 C     9.512058     9.378201     8.389994
 H    10.228770    10.146499     8.699488
 H     9.387912     8.665463     9.216481
 H     9.947137     8.838702     7.540866
 C     7.752018    11.007903     9.176340
 H     6.725088    11.378356     9.076224
 H     7.809628    10.484944    10.141149
 H     8.429309    11.870452     9.228618
 C     7.094945    12.206915     6.385646
 H     7.273205    12.708751     7.347327
 C     5.661521    11.644395     6.353390
 H     5.435333    10.993699     7.208596
 H     4.945674    12.478027     6.375336
 H     5.482392    11.073158     5.434463
 C     7.357445    13.219742     5.267308
 H     7.179161    12.790086     4.276043
 H     6.672019    14.071784     5.384910
 H     8.382733    13.606154     5.305321
 H     2.552138    -1.134985    14.281759
 H     6.360456     8.386102     5.302351
 H     2.223720    -1.119468    16.079530
 H     6.746749     7.832496     3.619167
 B     3.183064     3.628111     4.875017
 C     1.619153     3.225374     4.565144
 C     0.613271     3.433930     5.534499
 H     0.881076     3.849737     6.505169
 C    -0.729018     3.128507     5.289380
 C    -1.131695     2.603838     4.055094
 H    -2.172931     2.363283     3.861040
 C    -0.161005     2.424609     3.072036
 C     1.182167     2.744022     3.320404
 H     1.901380     2.593752     2.517068
 C    -1.768066     3.335098     6.357516
 F    -1.358289     4.193788     7.329756
 F    -2.111948     2.164735     6.990497
 F    -2.935521     3.829247     5.841781
 C    -0.539497     1.924431     1.707441
 F    -1.747901     1.287066     1.681787
 F     0.389287     1.047238     1.208205
 F    -0.627772     2.953528     0.800392
 C     3.190984     5.258081     4.758445
 C     2.980368     6.091709     5.869013
 H     2.897483     5.652341     6.862554
 C     2.839588     7.479626     5.729580
 C     2.942009     8.094102     4.481309
 H     2.838121     9.170825     4.378282
 C     3.149472     7.280480     3.363660
 C     3.254877     5.893337     3.502187
 H     3.379915     5.290328     2.605043
 C     2.592841     8.320667     6.944997
 F     1.809593     7.679468     7.868364
 F     1.962921     9.494853     6.651428
 F     3.763699     8.650470     7.591286
 C     3.273238     7.919325     2.010629
 F     2.327019     8.903060     1.813323
 F     3.139681     7.007270     1.000580
 F     4.500687     8.500663     1.817849
 C     4.225066     2.925838     3.826662
 C     4.061224     1.592147     3.410743
 H     3.207213     1.022886     3.775414
 C     4.943476     0.968625     2.520109
 C     6.058730     1.650205     2.026080
 H     6.735157     1.183248     1.316589
 C     6.268521     2.961754     2.466320
 C     5.374413     3.579866     3.348250
 H     5.572024     4.608095     3.649381
 C     4.637841    -0.446346     2.117049
 F     3.393785    -0.560174     1.549981
 F     4.651998    -1.286017     3.217137
 F     5.514720    -0.968701     1.210783
 F     7.073752     5.007843     1.541398
 F     8.080475     3.130914     0.941772
 C     7.444567     3.754040     1.970361
 F     8.383320     3.988357     2.956736
 C     3.680106     3.093238     6.343061
 C     2.997258     2.085078     7.035544
 H     2.064521     1.696159     6.632496
 C     3.458306     1.570834     8.251948
 C     4.646740     2.026807     8.820097
 H     5.006197     1.626062     9.764129
 C     5.359816     3.024204     8.141138
 C     4.881743     3.547099     6.932835
 H     5.458567     4.326970     6.436977
 C     2.642907     0.506691     8.917764
 F     2.640582    -0.669431     8.198125
 F     1.320821     0.869267     9.067107
 F     3.098319     0.203718    10.160341
 C     6.663879     3.500491     8.730059
 F     7.685770     2.594477     8.534109
 F     6.584880     3.698452    10.085490
 F     7.072674     4.686150     8.196411
 B     5.500668     4.518193    14.477606
 C     7.065027     4.921357    14.787217
 C     8.070513     4.717672    13.816186
 H     7.802810     4.303284    12.844878
 C     9.413034     5.022021    14.061907
 C     9.815858     5.543798    15.297225
 H    10.857361     5.782523    15.492131
 C     8.845667     5.720231    16.281260
 C     7.502758     5.399171    16.033114
 H     6.783773     5.545493    16.837430
 C    10.453064     4.811681    12.994857
 F    10.042882     3.951402    12.024031
 F    10.797251     5.981269    12.362556
 F    11.620030     4.314396    13.511069
 C     9.225075     6.220661    17.645824
 F    10.432518     6.857597    17.671542
 F     8.295656     7.097419    18.144833
 F     9.312410     5.191172    18.552892
 C     5.492240     2.887480    14.593964
 C     5.700983     2.053278    13.483389
 H     5.780948     2.492095    12.489341
 C     5.845339     0.665606    13.623616
 C     5.747854     0.051808    14.872522
 H     5.856739    -1.024433    14.976492
 C     5.537735     0.865104    15.989785
 C     5.429730     2.252005    15.850536
 H     5.304087     2.854940    16.747660
 C     6.091909    -0.175534    12.408229
 F     6.874799     0.465430    11.485545
 F     6.721755    -1.350430    12.702210
 F     4.920832    -0.506017    11.762347
 C     5.412736     0.225890    17.342767
 F     6.357486    -0.758294    17.540203
 F     5.543854     1.137581    18.352618
 F     4.184954    -0.355753    17.536150
 C     4.457391     5.219858    15.525130
 C     4.619336     6.554060    15.939779
 H     5.474717     7.122417    15.577749
 C     3.735283     7.178883    16.827240
 C     2.617859     6.499448    17.318564
 H     1.939030     6.968509    18.024321
 C     2.412049     5.185977    16.883108
 C     3.309002     4.566086    16.005316
 H     3.116439     3.534764    15.712074
 C     4.043813     8.592015    17.233877
 F     5.289577     8.705346    17.801508
 F     4.032487     9.431089    16.133573
 F     3.170037     9.113598    18.141947
 F     1.611018     3.137595    17.811319
 F     0.603914     5.013661    18.411482
 C     1.238993     4.392583    17.382769
 F     0.300516     4.155758    16.396351
 C     5.004506     5.054074    13.009567
 C     5.688515     6.059580    12.314636
 H     6.620043     6.451175    12.717675
 C     5.229364     6.569476    11.095790
 C     4.042738     6.110250    10.525927
 H     3.685254     6.507950     9.579863
 C     3.325549     5.119004    11.209746
 C     3.801470     4.603415    12.421532
 H     3.219618     3.830641    12.921806
 C     6.042797     7.636973    10.432366
 F     6.043628     8.812480    11.155271
 F     7.365270     7.275997    10.285178
 F     5.587092     7.941412     9.191336
 C     2.019812     4.641722    10.624035
 F     0.999188     5.549477    10.819417
 F     2.099378     4.445205     9.268265
 F     1.610623     3.456570    11.159105
 C     1.901598    -0.801736    15.088936
 C     7.146102     8.126641     4.589942
 H     8.458646    11.119453     3.585547
 H     7.467151    10.397151     3.558212

266
7*, SCF Energy: -2142.410368604022096
Ir        -0.17275       -1.38286       14.81415
C          1.23801        0.31526       14.91239
H          0.99693        0.92119       15.78878
C          1.39269        1.12071       13.64997
H          2.21047        1.84983       13.78498
H          0.48689        1.69144       13.40510
H          1.65734        0.49453       12.78916
C         -2.94529       -2.24758       15.57655
O         -2.73214       -1.39169       16.59568
N         -1.95160       -2.39989       14.64202
P         -1.24004       -0.53813       16.62432
O         -1.18604       -3.42957       12.69649
C         -4.15344       -2.93621       15.49927
H         -4.89385       -2.79168       16.28100
P          0.28985       -2.56086       12.91903
C         -4.35712       -3.78149       14.40914
H         -5.29941       -4.31650       14.30899
C         -3.36980       -3.95121       13.44082
H         -3.48936       -4.61046       12.58651
C         -2.17226       -3.25758       13.59529
C         -1.86983        1.19606       16.57987
H         -0.95533        1.81110       16.60923
C         -2.57872        1.43364       15.23299
H         -1.93799        1.17042       14.38033
H         -2.85648        2.49295       15.14784
H         -3.50278        0.84433       15.16354
C         -2.76661        1.56483       17.76788
H         -3.63967        0.90248       17.82606
H         -3.13197        2.59356       17.63762
H         -2.23375        1.52774       18.72564
C         -0.72249       -0.93187       18.34748
H         -1.57587       -0.64764       18.98275
C          0.51273       -0.09686       18.72664
H          1.38402       -0.36350       18.11324
H          0.78358       -0.30324       19.77223
H          0.34766        0.98352       18.63655
C         -0.46716       -2.44100       18.48676
H         -1.36297       -3.03563       18.27059
H         -0.16048       -2.66464       19.51805
H          0.33747       -2.76715       17.81352
C          0.37381       -1.72947       11.27160
H          1.30511       -1.14322       11.32743
C         -0.81289       -0.75550       11.14798
H         -1.76580       -1.29809       11.11203
H         -0.71765       -0.17215       10.22220
H         -0.85374       -0.05727       11.99472
C          0.46801       -2.70465       10.08726
H          1.40253       -3.27827       10.08827
H          0.43914       -2.13980        9.14439
H         -0.36768       -3.41557       10.08284
C          1.44110       -4.00225       12.87005
H          1.13475       -4.57834       11.98349
C          2.90521       -3.55803       12.70695
H          3.06777       -2.89318       11.84840
H          3.52998       -4.44898       12.55655
H          3.27437       -3.05434       13.60825
C          1.24047       -4.87102       14.12131
H          1.45019       -4.29993       15.03487
H          1.92645       -5.73023       14.08946
H          0.21722       -5.26112       14.18284
Ir         8.96351        9.27080        4.80064
C          9.91363        7.34738        5.81770
H         10.13850        6.65751        5.00777
C         11.08979        7.66161        6.70256
H         11.39325        6.75704        7.25225
H         11.95732        7.98459        6.11346
H         10.88705        8.45109        7.43037
C         11.71590       10.30728        3.95021
O         11.45546        9.50390        2.89311
N         10.81065       10.34464        4.96310
P          9.97867        8.62312        2.83400
O          9.97256       11.39056        6.85986
C         12.87535       11.08279        3.96235
H         13.57131       11.01668        3.13039
P          8.43812       10.68612        6.52008
C         13.07222       11.93384        5.04956
H         13.97183       12.54328        5.10014
C         12.11630       12.04492        6.05968
H         12.21275       12.73965        6.88827
C         10.97538       11.25303        5.95995
C         10.70068        6.94518        2.44409
H          9.90131        6.24221        2.73013
C         11.98067        6.65034        3.25140
H         11.92045        6.85998        4.32077
H         12.23923        5.58796        3.13763
H         12.80894        7.24478        2.85463
C         11.04138        6.75692        0.96022
H         11.85252        7.43326        0.66098
H         11.38793        5.72540        0.80794
H         10.19324        6.91343        0.29313
C          9.27336        9.25705        1.24915
H         10.01953        8.99568        0.48601
C          7.94928        8.52280        0.96760
H          7.19509        8.77833        1.72377
H          7.55954        8.83451       -0.01221
H          8.05309        7.42946        0.94996
C          9.10042       10.78051        1.23765
H         10.03008       11.30838        1.47992
H          8.79551       11.09585        0.22963
H          8.31915       11.10202        1.93728
C          7.94605       10.23136        8.25524
H          7.08442        9.56215        8.10310
C          9.05592        9.47395        9.00715
H          9.99249       10.04144        8.98941
H          8.75561        9.35964       10.05692
H          9.24799        8.47053        8.61976
C          7.50163       11.42280        9.11690
H          6.62942       11.95754        8.72762
H          7.22823       11.03141       10.10270
H          8.31368       12.14714        9.26110
C          7.44370       12.19992        6.15776
H          7.60654       12.85148        7.02813
C          5.95758       11.81255        6.05814
H          5.56385       11.36258        6.97846
H          5.36043       12.71195        5.84768
H          5.79734       11.10318        5.23825
C          7.92689       12.95045        4.91134
H          7.69876       12.39825        3.99210
H          7.41395       13.92178        4.85524
H          9.00644       13.14242        4.94087
H          2.58306       -1.27862       14.37993
H          8.20795        7.77309        7.09582
H          2.18702       -1.20242       16.16122
H          7.85511        6.80513        5.58676
B          3.17806        3.61733        4.87162
C          1.61262        3.22580        4.56734
C          0.60692        3.43436        5.53543
H          0.87596        3.84018        6.50989
C         -0.73618        3.13824        5.28445
C         -1.13934        2.62463        4.04571
H         -2.18272        2.40052        3.84449
C         -0.16502        2.43177        3.06898
C          1.17797        2.74412        3.32192
H          1.89944        2.58825        2.52193
C         -1.77350        3.33648        6.35466
F         -1.35907        4.19324        7.32993
F         -2.11213        2.16526        6.98931
F         -2.94009        3.83138        5.84269
C         -0.54056        1.92594        1.70610
F         -1.74772        1.28790        1.68149
F          0.38888        1.04792        1.20882
F         -0.62790        2.95439        0.79839
C          3.20199        5.25157        4.75414
C          2.97622        6.08443        5.86432
H          2.87041        5.64164        6.85422
C          2.85168        7.47534        5.72946
C          2.98477        8.09395        4.48510
H          2.89103        9.17197        4.38379
C          3.20393        7.28283        3.36783
C          3.29308        5.89365        3.50291
H          3.42001        5.29449        2.60359
C          2.59918        8.31856        6.94446
F          1.81156        7.67875        7.86831
F          1.96402        9.49232        6.65080
F          3.76500        8.65094        7.59260
C          3.32613        7.92166        2.01201
F          2.38962        8.91009        1.81555
F          3.14860        7.00927        1.00429
F          4.55965        8.49386        1.81525
C          4.19527        2.89087        3.81468
C          4.02729        1.55065        3.41222
H          3.18238        0.98135        3.79704
C          4.89577        0.92033        2.51280
C          5.99937        1.60680        1.99050
H          6.67136        1.13663        1.27930
C          6.20815        2.92230        2.41186
C          5.33127        3.54178        3.30886
H          5.53528        4.57032        3.60272
C          4.62187       -0.50875        2.12017
F          3.38897       -0.69216        1.54886
F          4.65577       -1.35205        3.21480
F          5.52259       -0.97624        1.21010
F          7.01221        4.96337        1.47164
F          8.08058        3.12234        0.93992
C          7.38099        3.72689        1.93231
F          8.25891        3.98935        2.96323
C          3.68093        3.08671        6.33918
C          2.99949        2.08016        7.03445
H          2.06464        1.69305        6.63537
C          3.46151        1.56741        8.25083
C          4.64901        2.02676        8.81834
H          5.00700        1.63122        9.76510
C          5.36157        3.02351        8.13709
C          4.88367        3.54165        6.92643
H          5.46042        4.31988        6.42833
C          2.64445        0.50524        8.91774
F          2.64083       -0.67018        8.19848
F          1.32148        0.86923        9.06733
F          3.09814        0.20319       10.16131
C          6.66455        3.50319        8.72685
F          7.68630        2.59499        8.53399
F          6.58492        3.69918       10.08380
F          7.07432        4.68827        8.19348
B          5.49425        4.52352       14.47237
C          7.06032        4.93020       14.77948
C          8.06690        4.72673       13.80955
H          7.79978        4.31673       12.83617
C          9.41088        5.02338       14.05987
C          9.81369        5.54088       15.29692
H         10.85598        5.77470       15.49389
C          8.84246        5.72063       16.27957
C          7.49867        5.40439       16.02782
H          6.77928        5.55107       16.83168
C         10.45257        4.81150       12.99471
F         10.04285        3.95118       12.02374
F         10.79730        5.98099       12.36236
F         11.61955        4.31429       13.51120
C          9.22329        6.22057       17.64525
F         10.43163        6.85734       17.67104
F          8.29488        7.09730       18.14528
F          9.31239        5.19134       18.55257
C          5.48942        2.89095       14.59188
C          5.69889        2.05576       13.48217
H          5.77935        2.49351       12.48767
C          5.84236        0.66793       13.62380
C          5.74435        0.05393       14.87191
H          5.85281       -1.02233       14.97581
C          5.53416        0.86731       15.98846
C          5.42610        2.25478       15.84889
H          5.29796        2.85791       16.74558
C          6.08924       -0.17281       12.41010
F          6.87356        0.46855       11.48948
F          6.72123       -1.34983       12.70230
F          4.92063       -0.50584       11.76238
C          5.40928        0.22597       17.34066
F          6.35645       -0.75742       17.53934
F          5.53957        1.13572       18.34944
F          4.18365       -0.35696       17.53527
C          4.45524        5.22126       15.52516
C          4.61902        6.55399       15.94222
H          5.47279        7.12319       15.57806
C          3.73741        7.17734       16.83282
C          2.62057        6.49762       17.32521
H          1.94203        6.96597       18.03172
C          2.41369        5.18475       16.88771
C          3.30851        4.56638       16.00707
H          3.11370        3.53634       15.71102
C          4.04484        8.59098       17.23529
F          5.29020        8.70435       17.80292
F          4.03295        9.42983       16.13394
F          3.17004        9.11385       18.14202
F          1.61100        3.13719       17.81165
F          0.60350        5.01349       18.41186
C          1.23920        4.39224       17.38435
F          0.30095        4.15597       16.39648
C          4.98269        5.05479       13.00495
C          5.65746        6.05494       12.29407
H          6.59226        6.44905       12.68632
C          5.19574        6.54696       11.06504
C          4.01131        6.07897       10.50698
H          3.65431        6.45560        9.55207
C          3.29954        5.09718       11.21189
C          3.77720        4.59505       12.42683
H          3.19695        3.82557       12.93454
C          6.05347        7.55871       10.37046
F          6.06726        8.77586       11.02132
F          7.35857        7.12502       10.34455
F          5.68232        7.82008        9.08141
C          1.99448        4.62966       10.62704
F          0.99242        5.55409       10.81791
F          2.09546        4.44221        9.26974
F          1.54652        3.45666       11.15722
C          1.91306       -0.90294       15.15101
C          8.55862        7.43623        6.12481
H          8.49537       10.50068        3.90985
H          7.48821        8.79456        4.42803

266
6*, SCF Energy: -2141.193910828061689
Ir    -1.292994     5.078100    14.452073
 C    -2.293378     2.979235    13.925760
 H    -1.705284     2.250184    14.483196
 P     0.211860     4.061001    15.843465
 O     1.318595     3.376751    14.710929
 N     0.156706     4.475457    13.024769
 C     1.210566     3.707493    13.400772
 P    -1.976615     6.347391    12.685943
 O    -0.997346     5.696541    11.418734
 C     2.155249     3.260183    12.479192
 H     2.973078     2.629124    12.814818
 C     2.008201     3.661046    11.149279
 H     2.733177     3.333032    10.406013
 C     0.957412     4.495491    10.760744
 H     0.841402     4.845399     9.739954
 C     0.044410     4.889008    11.737316
 C    -0.118981     2.556573    16.856408
 H    -0.715615     1.924180    16.180509
 C    -0.998413     2.930730    18.063358
 H    -0.418817     3.453107    18.835394
 H    -1.408335     2.020432    18.516872
 H    -1.844371     3.573452    17.784621
 C     1.141405     1.774352    17.257284
 H     1.763994     1.522831    16.390361
 H     0.842155     0.837455    17.745574
 H     1.757755     2.334195    17.972914
 C     1.332011     5.150680    16.828850
 H     1.917284     4.477836    17.472165
 C     0.496759     6.105367    17.698152
 H    -0.116711     6.769638    17.076200
 H     1.172743     6.732677    18.290390
 H    -0.174256     5.585845    18.392047
 C     2.303851     5.934265    15.931688
 H     2.931773     5.274658    15.323248
 H     2.966088     6.539060    16.567844
 H     1.764364     6.619536    15.264122
 C    -3.603357     6.262721    11.810373
 H    -3.827854     5.187539    11.838809
 C    -4.708796     6.991220    12.596597
 H    -4.706846     6.739223    13.664542
 H    -5.685627     6.707789    12.179199
 H    -4.622795     8.081312    12.500163
 C    -3.547387     6.708326    10.339909
 H    -3.305708     7.773951    10.243489
 H    -4.536554     6.556619     9.885822
 H    -2.813987     6.136777     9.760317
 C    -1.442837     8.118899    12.680697
 C     0.089464     8.240358    12.636375
 H     0.550581     7.781995    13.521123
 H     0.364111     9.303127    12.631559
 H     0.519331     7.780439    11.739295
 C    -2.025845     8.855642    13.903350
 H    -3.115533     8.769173    13.988430
 H    -1.785241     9.924754    13.822126
 H    -1.586669     8.474464    14.834579
Ir    10.165651     2.948474     4.146171
 C    11.884207     3.354780     2.908870
 H    11.584512     4.025933     2.102826
 P     8.752897     4.004058     2.744882
 O     7.704881     4.814470     3.850366
 N     8.825723     3.646535     5.528022
 C     7.811412     4.489847     5.154584
 P    10.891188     1.754804     5.969703
 O     9.941263     2.480221     7.216960
 C     6.916342     5.026766     6.074260
 H     6.143876     5.703639     5.722956
 C     7.055514     4.671474     7.415361
 H     6.364437     5.073362     8.154909
 C     8.068427     3.799776     7.817211
 H     8.195158     3.490538     8.848655
 C     8.939030     3.309019     6.850371
 C     9.160076     5.438566     1.643839
 H     9.966964     5.946052     2.196136
 C     9.712411     4.957362     0.287918
 H     8.912130     4.540529    -0.337917
 H    10.145797     5.813496    -0.245993
 H    10.498176     4.196140     0.371453
 C     8.000134     6.426990     1.441173
 H     7.613100     6.817365     2.388797
 H     8.358613     7.275490     0.842187
 H     7.168307     5.964888     0.894772
 C     7.573017     2.898103     1.839145
 H     6.976366     3.543694     1.178888
 C     8.359370     1.866242     1.007574
 H     8.911784     1.187379     1.669098
 H     7.655695     1.259789     0.424351
 H     9.071697     2.314577     0.305184
 C     6.639629     2.175358     2.824570
 H     6.066362     2.870253     3.446892
 H     5.924581     1.559561     2.260323
 H     7.215088     1.511865     3.484182
 C    12.520345     1.832681     6.857491
 H    12.781464     2.897617     6.761951
 C    13.606976     0.994327     6.155807
 H    13.646530     1.142221     5.069381
 H    14.587680     1.275546     6.565382
 H    13.471732    -0.077136     6.350120
 C    12.430708     1.475059     8.352229
 H    12.137867     0.428275     8.505192
 H    13.424113     1.604793     8.805801
 H    11.723126     2.113499     8.892538
 C    10.296574     0.000756     6.039549
 C     8.759334    -0.046141     5.991477
 H     8.386443     0.410818     5.064127
 H     8.429033    -1.094091     6.007209
 H     8.295539     0.462886     6.844642
 C    10.900786    -0.812749     4.876219
 H    11.994873    -0.763851     4.825039
 H    10.628747    -1.868770     5.004198
 H    10.497665    -0.467980     3.915300
 H    -3.996619     4.283080    14.151776
 H    12.180023     1.234619     3.236368
 H    -3.312010     3.623365    15.719807
 H    11.053575     1.638872     1.859753
 H    -2.893784     1.671710    12.347192
 H    13.897422     4.011262     3.016340
 H    -1.441788     2.589907    11.963571
 H    12.824306     4.854865     4.147359
 H    -3.036560     3.385294    11.922337
 H    13.357427     3.191515     4.491455
 C     6.529431    -1.767614    15.033655
 B     5.496407    -1.161240    13.926028
 C     7.637598    -1.051339    15.513148
 H     7.801141    -0.026144    15.184703
 C     8.545276    -1.610334    16.420716
 C     8.382396    -2.911332    16.895422
 H     9.072999    -3.334322    17.618599
 C     7.294349    -3.647513    16.415655
 C     6.402990    -3.094533    15.490805
 H     5.583974    -3.711321    15.122540
 F     9.305031     0.459255    17.333144
 F    10.576475    -0.515948    15.827817
 F    10.407639    -1.350442    17.882153
 C     9.699748    -0.773341    16.875590
 F     5.761341    -5.368826    16.990707
 F     7.658439    -5.298180    18.099633
 F     7.634199    -5.980141    16.022217
 C     7.085858    -5.058552    16.880596
 C     5.640469     0.469064    13.811564
 C     5.571545     1.262125    14.972303
 H     5.455709     0.777543    15.941944
 C     5.635227     2.659333    14.925451
 C     5.744406     3.329360    13.707521
 H     5.770859     4.414772    13.667456
 C     5.781056     2.561602    12.541422
 C     5.735389     1.162809    12.590962
 H     5.759107     0.608280    11.654840
 F     6.464250     3.099543    17.128527
 F     4.288281     3.194459    16.787823
 F     5.611928     4.777386    16.024717
 C     5.508928     3.434663    16.202918
 F     7.212795     3.593464    10.936716
 F     5.200496     4.448918    11.207155
 F     5.470011     2.500243    10.179665
 C     5.896609     3.263323    11.226409
 C     5.916707    -1.906550    12.528071
 C     5.164338    -2.923134    11.916917
 H     4.216167    -3.228861    12.355956
 C     5.609898    -3.571736    10.755120
 C     6.808575    -3.202572    10.140813
 H     7.143643    -3.689778     9.228193
 C     7.574418    -2.194964    10.737183
 C     7.146148    -1.584376    11.918998
 H     7.781323    -0.826094    12.373748
 F     4.015159    -5.317173    11.081528
 F     5.624863    -5.656615     9.624903
 F     3.962206    -4.297054     9.148418
 C     4.804212    -4.692491    10.160299
 F     9.330761    -0.586269    10.586833
 F     8.775489    -1.664994     8.739672
 F     9.874229    -2.723224    10.320178
 C     8.876042    -1.789394    10.102873
 C     3.916499    -1.390172    14.302469
 C     2.956027    -0.928408    13.378158
 H     3.291891    -0.498105    12.436086
 C     1.588163    -0.983545    13.640678
 C     1.106675    -1.533600    14.837361
 H     0.040665    -1.587150    15.042491
 C     2.035662    -2.011986    15.759511
 C     3.416861    -1.920842    15.503003
 H     4.107176    -2.285211    16.261957
 F    -0.368729    -1.315858    12.313606
 F     1.183257    -0.011330    11.489759
 F    -0.051422     0.677742    13.200646
 C     0.603129    -0.417245    12.663023
 F     0.300899    -3.129829    16.988237
 F     1.553503    -1.692875    18.087765
 F     2.383358    -3.626005    17.472602
 C     1.562786    -2.610187    17.058756
 C     2.517405     9.839623     3.548412
 B     3.547092     9.244992     4.659978
 C     1.399572     9.132603     3.077967
 H     1.224427     8.114512     3.423121
 C     0.501828     9.689055     2.156916
 C     0.704315    10.973731     1.639738
 H     0.035579    11.388934     0.891241
 C     1.809838    11.696265     2.105908
 C     2.670842    11.150554     3.063536
 H     3.497554    11.760044     3.427074
 F    -0.225187     7.590394     1.303191
 F    -1.544512     8.576174     2.746168
 F    -1.368476     9.399089     0.696175
 C    -0.654200     8.836965     1.714821
 F     3.462708    13.208622     1.304528
 F     1.438666    13.426245     0.480774
 F     1.883425    14.038354     2.550125
 C     2.134444    13.075239     1.603146
 C     3.454099     7.615246     4.761201
 C     3.620347     6.850498     3.593689
 H     3.728831     7.360220     2.636002
 C     3.661282     5.453622     3.617086
 C     3.549104     4.755481     4.823995
 H     3.585697     3.669689     4.846585
 C     3.390821     5.499293     5.999646
 C     3.341942     6.899495     5.965873
 H     3.231969     7.438326     6.905144
 F     2.775747     5.100079     1.441239
 F     4.968137     5.043183     1.654409
 F     3.723679     3.389183     2.409781
 C     3.788180     4.740645     2.300467
 F     1.897121     4.482773     7.565840
 F     3.901581     3.603973     7.362803
 F     3.627372     5.553071     8.383926
 C     3.223425     4.793976     7.314602
 C     3.114567     9.973433     6.054078
 C     3.864305    10.988880     6.666157
 H     4.811521    11.297517     6.227634
 C     3.416201    11.633848     7.826408
 C     2.217028    11.263509     8.438876
 H     1.878499    11.751488     9.349758
 C     1.454324    10.254792     7.840416
 C     1.885758     9.644964     6.659607
 H     1.252548     8.886044     6.203042
 F     5.013446    13.374177     7.491550
 F     3.404200    13.716692     8.949088
 F     5.067626    12.354631     9.424652
 C     4.223043    12.752964     8.415661
 F    -0.301592     8.646378     7.985558
 F     0.253089     9.722183     9.833468
 F    -0.845455    10.782396     8.251928
 C     0.151740     9.846880     8.470175
 C     5.124317     9.487489     4.286642
 C     6.084244     9.023216     5.209282
 H     5.748234     8.604995     6.156679
 C     7.449530     9.050551     4.934473
 C     7.930691     9.587809     3.731788
 H     8.995652     9.621231     3.517372
 C     7.001213    10.075144     2.815001
 C     5.621742    10.001118     3.079202
 H     4.932576    10.362399     2.318263
 F     9.399669     9.373559     6.260225
 F     7.846114     8.068999     7.082339
 F     9.081755     7.379872     5.371904
 C     8.431424     8.472107     5.908120
 F     8.729614    11.187598     1.582789
 F     7.475692     9.749976     0.484130
 F     6.645728    11.682630     1.098741
 C     7.467945    10.666990     1.512446
 C    -3.166831     3.787500    14.653788
 C    -2.418347     2.659740    12.460128
 C    11.550721     1.984505     2.765461
 C    13.046745     3.877705     3.697434
 H    -0.399668     6.360376    14.755093
 H    -2.177088     5.794947    15.574491
 H    10.642695    -0.411748     6.997876
 H    -1.858386     8.552752    11.760256

268
TS(6*-7), SCF Energy: -2143.550114503250370
Ir    -1.295044     5.073133    14.455544
 C    -2.293657     2.974554    13.926852
 H    -1.707862     2.245221    14.486370
 P     0.211697     4.057346    15.847781
 O     1.318876     3.376273    14.714126
 N     0.157600     4.476699    13.028305
 C     1.214656     3.713788    13.405305
 P    -1.975090     6.346824    12.690579
 O    -0.997298     5.697112    11.421239
 C     2.167667     3.278726    12.486580
 H     2.987488     2.650716    12.822916
 C     2.027747     3.690251    11.159391
 H     2.760641     3.374536    10.418896
 C     0.974281     4.520822    10.770210
 H     0.863675     4.878871     9.751624
 C     0.050412     4.897814    11.742539
 C    -0.107968     2.549366    16.862132
 H    -0.682150     1.905016    16.177920
 C    -1.011479     2.907489    18.055928
 H    -0.455686     3.448852    18.832435
 H    -1.403187     1.988956    18.509955
 H    -1.870206     3.526566    17.763544
 C     1.159772     1.790258    17.285775
 H     1.799146     1.544106    16.429462
 H     0.868878     0.850999    17.775630
 H     1.756436     2.364834    18.006615
 C     1.328146     5.152645    16.832202
 H     1.916476     4.482675    17.475519
 C     0.487501     6.102065    17.702121
 H    -0.124206     6.768014    17.080192
 H     1.158863     6.727830    18.301771
 H    -0.186294     5.577001    18.389039
 C     2.297160     5.940307    15.935812
 H     2.928860     5.283252    15.328446
 H     2.955810     6.548465    16.572539
 H     1.755519     6.622899    15.267300
 C    -3.600507     6.268344    11.812888
 H    -3.819826     5.191651    11.824028
 C    -4.710638     6.979719    12.608100
 H    -4.708762     6.712340    13.672246
 H    -5.685510     6.697889    12.185025
 H    -4.629706     8.071535    12.527905
 C    -3.543355     6.738430    10.350406
 H    -3.312650     7.807757    10.273215
 H    -4.529033     6.584635     9.889755
 H    -2.802070     6.184790     9.763564
 C    -1.438561     8.117675    12.690163
 C     0.093710     8.238430    12.645733
 H     0.555214     7.776985    13.528666
 H     0.368975     9.301099    12.644255
 H     0.522907     7.781391    11.746819
 C    -2.021899     8.851851    13.914023
 H    -3.111553     8.764218    13.998843
 H    -1.782373     9.921348    13.834605
 H    -1.582540     8.469589    14.844710
Ir    10.335848     2.984640     4.116335
 C    12.069415     3.417239     2.941309
 H    11.810042     4.192762     2.217667
 P     8.932034     4.111905     2.728456
 O     7.897967     4.891713     3.851775
 N     9.111612     3.860291     5.546960
 C     8.029276     4.601730     5.165781
 P    11.141181     1.917349     5.981544
 O    10.298270     2.769481     7.223802
 C     7.078279     5.055617     6.073286
 H     6.240833     5.644355     5.710897
 C     7.245772     4.732456     7.420450
 H     6.512740     5.068751     8.152226
 C     8.337012     3.965656     7.832447
 H     8.482213     3.669801     8.866256
 C     9.245463     3.539366     6.868010
 C     9.378838     5.571085     1.688737
 H    10.169310     6.061259     2.277832
 C     9.967386     5.124889     0.338302
 H     9.186120     4.728012    -0.322970
 H    10.418978     5.990635    -0.161005
 H    10.747090     4.358914     0.430738
 C     8.220189     6.562227     1.489731
 H     7.826459     6.937622     2.440521
 H     8.583096     7.419207     0.906371
 H     7.389868     6.112396     0.928649
 C     7.728137     3.114323     1.715194
 H     7.244393     3.852383     1.058356
 C     8.481063     2.079267     0.855933
 H     8.958343     1.317479     1.484605
 H     7.763944     1.560689     0.207438
 H     9.253152     2.518273     0.213851
 C     6.635056     2.423790     2.546617
 H     6.184760     3.091855     3.287367
 H     5.837791     2.085408     1.871764
 H     7.021942     1.538576     3.062963
 C    12.811667     1.922314     6.769818
 H    13.172312     2.938132     6.563963
 C    13.755925     0.911812     6.090817
 H    13.748815     0.971511     4.995764
 H    14.783845     1.107152     6.426654
 H    13.513623    -0.119500     6.376810
 C    12.772782     1.706283     8.292791
 H    12.390561     0.711540     8.558220
 H    13.797309     1.774687     8.682794
 H    12.161216     2.457072     8.804430
 C    10.503765     0.185524     6.230966
 C     9.002467     0.149406     6.558055
 H     8.395159     0.690978     5.823586
 H     8.658168    -0.892127     6.544083
 H     8.791149     0.566047     7.548052
 C    10.859821    -0.698817     5.017682
 H    11.918675    -0.639944     4.737019
 H    10.644681    -1.746054     5.268362
 H    10.266269    -0.432949     4.134927
 H    -3.997521     4.278238    14.146153
 H    12.284974     1.233024     2.966251
 H    -3.319060     3.618951    15.717024
 H    11.222838     1.882675     1.615230
 H    -2.886855     1.667721    12.344802
 H    14.058346     4.122110     3.064557
 H    -1.437439     2.591730    11.964819
 H    13.052593     4.646740     4.416206
 H    -3.034886     3.381956    11.923957
 H    13.662486     2.975051     4.345422
 C     6.523557    -1.765598    15.013414
 B     5.486852    -1.160070    13.914958
 C     7.633062    -1.051208    15.489549
 H     7.792867    -0.023904    15.166690
 C     8.544943    -1.613746    16.391051
 C     8.383870    -2.914074    16.860599
 H     9.076108    -3.338733    17.580983
 C     7.290344    -3.644810    16.385026
 C     6.395580    -3.092708    15.466801
 H     5.572305    -3.707171    15.104229
 F     9.255946     0.470292    17.268595
 F    10.579393    -0.515067    15.822872
 F    10.397580    -1.338700    17.873613
 C     9.688918    -0.769990    16.853381
 F     5.762242    -5.367737    16.990728
 F     7.657999    -5.232493    18.098848
 F     7.634503    -5.979298    16.026770
 C     7.082579    -5.044411    16.870913
 C     5.630537     0.466713    13.802270
 C     5.564141     1.257127    14.964528
 H     5.446493     0.772027    15.933716
 C     5.634757     2.652856    14.917594
 C     5.749284     3.322469    13.699893
 H     5.781428     4.407233    13.659086
 C     5.781767     2.557136    12.534133
 C     5.728354     1.159186    12.581945
 H     5.748898     0.604691    11.645848
 F     6.462131     3.105287    17.123124
 F     4.292491     3.199340    16.784244
 F     5.622638     4.781314    15.965407
 C     5.511276     3.437712    16.187260
 F     7.213491     3.593576    10.935364
 F     5.201061     4.448588    11.206900
 F     5.469893     2.500196    10.177706
 C     5.898428     3.262646    11.222531
 C     5.908164    -1.903655    12.519652
 C     5.157758    -2.920570    11.908759
 H     4.207066    -3.223918    12.343882
 C     5.609443    -3.573340    10.752339
 C     6.811607    -3.207857    10.143362
 H     7.150833    -3.698389     9.234119
 C     7.574993    -2.198689    10.740573
 C     7.140853    -1.583450    11.916867
 H     7.773714    -0.823836    12.372575
 F     4.015153    -5.317288    11.081279
 F     5.624846    -5.657397     9.624444
 F     3.961875    -4.297331     9.148047
 C     4.804306    -4.693893    10.158761
 F     9.330633    -0.587415    10.587890
 F     8.774649    -1.669390     8.746909
 F     9.875972    -2.724699    10.321551
 C     8.876597    -1.793430    10.108186
 C     3.911485    -1.392683    14.296991
 C     2.950749    -0.931130    13.374167
 H     3.285524    -0.501174    12.431645
 C     1.584244    -0.984831    13.639562
 C     1.103841    -1.534656    14.836625
 H     0.038136    -1.587813    15.043045
 C     2.033987    -2.013515    15.757349
 C     3.414680    -1.922461    15.498785
 H     4.106925    -2.284688    16.256883
 F    -0.369867    -1.315953    12.313198
 F     1.182893    -0.011269    11.489708
 F    -0.051817     0.678034    13.200484
 C     0.601376    -0.417224    12.662240
 F     0.300537    -3.130179    16.987995
 F     1.553696    -1.693869    18.085652
 F     2.383119    -3.626561    17.472448
 C     1.562218    -2.610497    17.057137
 C     2.533764     9.817131     3.527958
 B     3.553395     9.222252     4.645112
 C     1.404121     9.120874     3.070978
 H     1.212931     8.111881     3.434210
 C     0.513141     9.678470     2.143968
 C     0.735347    10.950740     1.605458
 H     0.066953    11.369176     0.858120
 C     1.853829    11.661108     2.059003
 C     2.706466    11.117959     3.023796
 H     3.535474    11.725590     3.384844
 F    -0.225712     7.588175     1.302192
 F    -1.542650     8.577447     2.745274
 F    -1.368452     9.398914     0.695880
 C    -0.652405     8.835643     1.712911
 F     3.465043    13.276113     1.304539
 F     1.438813    13.427810     0.488029
 F     1.871147    13.949941     2.612033
 C     2.149533    13.059683     1.599241
 C     3.467074     7.588667     4.736832
 C     3.631516     6.807576     3.574247
 H     3.717390     7.304973     2.607622
 C     3.686908     5.409759     3.618717
 C     3.592497     4.736197     4.842135
 H     3.633424     3.651967     4.884698
 C     3.416693     5.492429     6.003860
 C     3.355422     6.890255     5.950686
 H     3.233127     7.441223     6.881226
 F     2.782446     5.026552     1.444388
 F     4.956166     4.763554     1.664734
 F     3.562857     3.290744     2.540612
 C     3.758950     4.625696     2.332350
 F     1.901220     4.485937     7.565490
 F     3.903033     3.602270     7.365037
 F     3.628518     5.554349     8.386784
 C     3.231423     4.794864     7.318146
 C     3.118379     9.956981     6.045366
 C     3.867766    10.975809     6.658008
 H     4.815363    11.283400     6.219299
 C     3.420969    11.625132     7.818592
 C     2.221044    11.255900     8.430591
 H     1.882121    11.746293     9.340147
 C     1.457027    10.247105     7.834164
 C     1.888534     9.633169     6.653896
 H     1.253791     8.873405     6.200651
 F     5.013839    13.373768     7.490524
 F     3.405086    13.712906     8.947315
 F     5.067532    12.353945     9.423960
 C     4.224485    12.748352     8.412087
 F    -0.301852     8.643909     7.985261
 F     0.253774     9.722116     9.832293
 F    -0.843771    10.781487     8.251414
 C     0.152932     9.844554     8.467824
 C     5.129428     9.469123     4.277224
 C     6.088149     9.012723     5.203985
 H     5.751489     8.588700     6.148483
 C     7.454011     9.055613     4.936493
 C     7.937612     9.603881     3.739754
 H     9.003890     9.652641     3.534668
 C     7.007219    10.074424     2.814975
 C     5.628003     9.980869     3.069942
 H     4.940133    10.327641     2.301427
 F     9.401690     9.374375     6.261272
 F     7.846477     8.069638     7.082376
 F     9.082597     7.382229     5.372183
 C     8.433300     8.474974     5.909752
 F     8.730592    11.188248     1.582533
 F     7.475814     9.750186     0.483896
 F     6.646192    11.682809     1.099025
 C     7.469207    10.667495     1.512224
 C    -3.169692     3.782892    14.651608
 C    -2.414712     2.657007    12.460484
 C    11.732484     2.070920     2.557319
 C    13.272464     3.803824     3.748186
 H    -0.402608     6.355353    14.761126
 H    -2.180772     5.787719    15.578072
 H     9.191212     1.443066     3.793584
 H     8.561784     1.502911     4.261358
 H    11.049611    -0.192736     7.106860
 H    -1.853369     8.554146    11.770694

268
7, SCF Energy: -2143.625910168183964
Ir    -1.306665     5.072381    14.455687
 C    -2.300546     2.971070    13.927655
 H    -1.714363     2.243981    14.489733
 P     0.194585     4.061208    15.857721
 O     1.312157     3.380261    14.726651
 N     0.150768     4.473781    13.035935
 C     1.205250     3.708534    13.416013
 P    -1.985383     6.339910    12.685427
 O    -0.997333     5.693546    11.422136
 C     2.151917     3.258650    12.497542
 H     2.969325     2.628870    12.836555
 C     2.006240     3.654225    11.166072
 H     2.731686     3.323010    10.424760
 C     0.955924     4.487520    10.774179
 H     0.840218     4.835799     9.753459
 C     0.041717     4.884493    11.747367
 C    -0.123258     2.551734    16.870911
 H    -0.701805     1.907565    16.190410
 C    -1.019321     2.911510    18.069798
 H    -0.459797     3.459110    18.839279
 H    -1.402191     1.992306    18.530267
 H    -1.884001     3.524338    17.781787
 C     1.144906     1.791412    17.291184
 H     1.775562     1.533219    16.432072
 H     0.853472     0.858757    17.793969
 H     1.750637     2.370167    18.000891
 C     1.287748     5.167737    16.861614
 H     1.864750     4.503193    17.520793
 C     0.425572     6.121316    17.710844
 H    -0.166098     6.789433    17.072256
 H     1.082950     6.745546    18.329946
 H    -0.270276     5.599622    18.378499
 C     2.271731     5.952285    15.978863
 H     2.919256     5.291962    15.391914
 H     2.913702     6.570968    16.622364
 H     1.740526     6.624632    15.291813
 C    -3.609276     6.245762    11.805328
 H    -3.830852     5.170383    11.841541
 C    -4.718832     6.976833    12.583687
 H    -4.717999     6.733202    13.653766
 H    -5.693797     6.686529    12.166744
 H    -4.636445     8.066420    12.478970
 C    -3.550909     6.678540    10.330667
 H    -3.314900     7.744758    10.225540
 H    -4.537202     6.515157     9.873675
 H    -2.810945     6.105612     9.760241
 C    -1.457384     8.113082    12.677907
 C     0.074848     8.238821    12.642340
 H     0.531447     7.788449    13.533549
 H     0.346305     9.302385    12.631556
 H     0.512207     7.773394    11.751692
 C    -2.049355     8.853512    13.893810
 H    -3.139683     8.767991    13.970810
 H    -1.807368     9.922263    13.811800
 H    -1.617615     8.474562    14.829435
Ir    10.335847     2.984641     4.116336
 C    11.329703     5.085898     4.644439
 H    10.743500     5.813098     4.082320
 P     8.834596     3.995814     2.714310
 O     7.717008     4.676745     3.845384
 N     8.878416     3.583240     5.536093
 C     7.823932     4.348485     5.156020
 P    11.014559     1.717114     5.886591
 O    10.026495     2.363465     7.149894
 C     6.877263     4.798366     6.074491
 H     6.059868     5.428159     5.735473
 C     7.022912     4.402768     7.405955
 H     6.297465     4.733982     8.147266
 C     8.073225     3.569469     7.797844
 H     8.188915     3.221165     8.818557
 C     8.987447     3.172506     6.824660
 C     9.152430     5.505287     1.701127
 H     9.730964     6.149463     2.381629
 C    10.048509     5.145505     0.502253
 H     9.488997     4.597881    -0.267220
 H    10.431370     6.064703     0.041763
 H    10.913197     4.532691     0.790276
 C     7.884257     6.265579     1.280827
 H     7.253572     6.523760     2.139928
 H     8.175678     7.198229     0.778024
 H     7.278566     5.686794     0.571116
 C     7.741421     2.889279     1.710430
 H     7.164419     3.553812     1.051244
 C     8.603602     1.935679     0.861227
 H     9.195260     1.267583     1.499841
 H     7.946223     1.311441     0.242133
 H     9.299456     2.457356     0.193566
 C     6.757434     2.104725     2.593175
 H     6.109886     2.765031     3.180113
 H     6.115478     1.486031     1.949658
 H     7.288633     1.432378     3.280233
 C    12.638434     1.811258     6.766698
 H    12.860013     2.886640     6.730480
 C    13.747997     1.080182     5.988355
 H    13.747177     1.323800     4.918275
 H    14.722951     1.370478     6.405311
 H    13.665593    -0.009402     6.093088
 C    12.580064     1.378480     8.241361
 H    12.344074     0.312272     8.346463
 H    13.566384     1.541837     8.698332
 H    11.840103     1.951385     8.811808
 C    10.486561    -0.056070     5.894110
 C     8.954332    -0.181846     5.929680
 H     8.497718     0.268502     5.038464
 H     8.682903    -1.245418     5.940465
 H     8.516947     0.283569     6.820321
 C    11.078532    -0.796485     4.678205
 H    12.168862    -0.710981     4.601222
 H    10.836527    -1.865238     4.760190
 H    10.646803    -0.417511     3.742587
 H    -4.007185     4.272613    14.141690
 H    13.036386     3.784518     4.430305
 H    -3.330711     3.616928    15.714670
 H    12.359914     4.440203     2.857367
 H    -2.890110     1.659458    12.348550
 H    11.919244     6.397583     6.223538
 H    -1.439618     2.581538    11.969110
 H    10.468776     5.475450     6.602965
 H    -3.036544     3.372051    11.920523
 H    12.065733     4.684978     6.651551
 C     6.525105    -1.767481    15.010532
 B     5.487827    -1.161170    13.913347
 C     7.633994    -1.052514    15.486977
 H     7.794303    -0.025498    15.163455
 C     8.544409    -1.614102    16.390544
 C     8.382655    -2.913651    16.861774
 H     9.071060    -3.337020    17.586765
 C     7.291304    -3.645615    16.383668
 C     6.397749    -3.094735    15.463574
 H     5.575154    -3.709759    15.100381
 F     9.255194     0.470274    17.268696
 F    10.579197    -0.515011    15.822747
 F    10.397181    -1.338979    17.872491
 C     9.687746    -0.770225    16.853192
 F     5.762181    -5.367988    16.990384
 F     7.657759    -5.232513    18.098167
 F     7.634590    -5.979581    16.026379
 C     7.083393    -5.044505    16.871849
 C     5.630644     0.466047    13.802987
 C     5.565726     1.256155    14.965847
 H     5.450444     0.771058    15.935515
 C     5.634603     2.652079    14.918644
 C     5.747059     3.322178    13.701095
 H     5.778151     4.406990    13.660739
 C     5.779428     2.556985    12.535306
 C     5.726665     1.158966    12.582777
 H     5.746922     0.604569    11.646682
 F     6.462035     3.104711    17.123748
 F     4.292269     3.199524    16.784238
 F     5.622669     4.781050    15.965617
 C     5.512043     3.437433    16.188184
 F     7.212663     3.593413    10.935961
 F     5.200638     4.448660    11.206827
 F     5.469773     2.500250    10.177903
 C     5.896825     3.262705    11.224790
 C     5.908875    -1.902213    12.516341
 C     5.159238    -2.920531    11.906990
 H     4.209995    -3.225467    12.344042
 C     5.610191    -3.572998    10.750276
 C     6.810853    -3.206253    10.138728
 H     7.149204    -3.697232     9.229469
 C     7.573624    -2.195384    10.733726
 C     7.140043    -1.580606    11.910868
 H     7.772846    -0.820536    12.365819
 F     4.015393    -5.317148    11.081123
 F     5.624547    -5.657883     9.623959
 F     3.961736    -4.297344     9.147943
 C     4.805186    -4.694139    10.158757
 F     9.330599    -0.586829    10.586889
 F     8.775882    -1.665008     8.739188
 F     9.874280    -2.723658    10.320046
 C     8.876077    -1.789662    10.101972
 C     3.912103    -1.394353    14.296264
 C     2.950796    -0.933200    13.373752
 H     3.285158    -0.504522    12.430547
 C     1.584339    -0.985354    13.640172
 C     1.104446    -1.533424    14.838405
 H     0.038769    -1.585622    15.045648
 C     2.034975    -2.012464    15.758918
 C     3.415732    -1.922883    15.499062
 H     4.108086    -2.285630    16.256930
 F    -0.369778    -1.315926    12.312995
 F     1.182968    -0.011330    11.489896
 F    -0.051851     0.677918    13.200509
 C     0.601427    -0.417528    12.662837
 F     0.301146    -3.130009    16.988477
 F     1.553561    -1.692636    18.088081
 F     2.384150    -3.625809    17.473513
 C     1.563387    -2.609698    17.059290
 C     2.504122     9.824476     3.561444
 B     3.541331     9.218233     4.658762
 C     1.395224     9.109555     3.084947
 H     1.234979     8.082483     3.408306
 C     0.484757     9.671141     2.181435
 C     0.646451    10.970693     1.710188
 H    -0.041967    11.394064     0.985200
 C     1.737836    11.702621     2.188283
 C     2.631349    11.151762     3.108437
 H     3.453959    11.766831     3.471531
 F    -0.226044     7.586753     1.303304
 F    -1.550008     8.572030     2.749212
 F    -1.368004     9.395962     0.699438
 C    -0.658559     8.827226     1.718765
 F     3.266897    13.424957     1.581606
 F     1.371374    13.289510     0.473816
 F     1.394591    14.036682     2.545605
 C     1.945659    13.101531     1.700151
 C     3.398638     7.590996     4.769079
 C     3.463473     6.800927     3.606213
 H     3.578830     7.286132     2.636602
 C     3.394665     5.404998     3.653413
 C     3.282276     4.734889     4.870947
 H     3.251159     3.650079     4.911272
 C     3.249827     5.500060     6.036753
 C     3.302496     6.898077     5.989277
 H     3.282210     7.452447     6.925422
 F     2.567048     4.952336     1.448359
 F     4.736817     4.857581     1.787732
 F     3.406490     3.276001     2.606461
 C     3.517078     4.619624     2.383858
 F     1.816481     4.463567     7.636013
 F     3.828477     3.608342     7.365174
 F     3.559351     5.556750     8.394171
 C     3.132325     4.794316     7.347251
 C     3.120355     9.959242     6.055773
 C     3.870096    10.977484     6.665124
 H     4.819368    11.282408     6.228088
 C     3.419020    11.630040     7.821748
 C     2.218328    11.263293     8.433251
 H     1.879858    11.754448     9.342367
 C     1.455607    10.252355     7.838300
 C     1.889217     9.637467     6.661234
 H     1.256517     8.877298     6.206306
 F     5.013805    13.374163     7.490876
 F     3.404582    13.714886     8.948049
 F     5.067407    12.354364     9.424113
 C     4.224007    12.751183     8.413270
 F    -0.301429     8.643828     7.985115
 F     0.253383     9.722034     9.832770
 F    -0.845108    10.780674     8.251946
 C     0.153096     9.846661     8.469974
 C     5.117028     9.451382     4.275656
 C     6.078289     8.990246     5.198165
 H     5.743831     8.561657     6.141421
 C     7.444790     9.042399     4.931852
 C     7.924699     9.590701     3.733746
 H     8.990363     9.643013     3.526525
 C     6.994127    10.069425     2.813068
 C     5.613408     9.979942     3.072833
 H     4.921062    10.342570     2.314877
 F     9.398942     9.372941     6.259042
 F     7.846214     8.068352     7.082109
 F     9.080882     7.379047     5.371394
 C     8.427721     8.474551     5.909186
 F     8.728008    11.186989     1.583496
 F     7.475524     9.749664     0.483950
 F     6.644974    11.682747     1.098448
 C     7.465708    10.666745     1.512714
 C    -3.179339     3.779335    14.649343
 C    -2.418218     2.649126    12.461861
 C    12.208507     4.277573     3.922754
 C    11.447382     5.407897     6.110219
 H    -0.417868     6.357349    14.761246
 H    -2.198125     5.787794    15.573077
 H    11.227326     2.269259     2.998953
 H     9.447086     1.699683     3.810763
 H    10.897989    -0.484665     6.818984
 H    -1.868802     8.541682    11.753034

268
TS(7-8iso)M, SCF Energy: -2143.580188598524273
Ir    -1.302306     5.005746    14.434758
 C    -2.332850     2.922487    13.904997
 H    -1.762039     2.182184    14.465657
 P     0.203251     3.949295    15.798021
 O     1.253353     3.201103    14.645014
 N     0.129294     4.395259    12.994537
 C     1.165840     3.591799    13.348339
 P    -1.981238     6.312097    12.693104
 O    -0.992602     5.690760    11.419890
 C     2.110829     3.164441    12.417808
 H     2.917187     2.509966    12.736334
 C     1.978394     3.612971    11.101788
 H     2.703217     3.299387    10.352021
 C     0.942233     4.475670    10.737076
 H     0.835115     4.862199     9.729517
 C     0.031155     4.853219    11.721180
 C    -0.140299     2.473150    16.845644
 H    -0.738005     1.829677    16.181247
 C    -1.021239     2.879511    18.041047
 H    -0.441753     3.417444    18.802396
 H    -1.435478     1.981026    18.513819
 H    -1.863665     3.518920    17.744845
 C     1.114612     1.694241    17.270233
 H     1.738756     1.417170    16.411995
 H     0.809126     0.771210    17.780999
 H     1.731134     2.268476    17.974081
 C     1.371540     5.032823    16.736462
 H     1.966014     4.359700    17.370346
 C     0.578051     6.012798    17.619487
 H    -0.050154     6.673773    17.008852
 H     1.281266     6.642045    18.178114
 H    -0.074132     5.512556    18.345122
 C     2.327371     5.788736    15.799203
 H     2.917175     5.111390    15.171930
 H     3.027716     6.380638    16.406170
 H     1.779887     6.481902    15.146690
 C    -3.605408     6.237045    11.810599
 H    -3.838105     5.163893    11.839634
 C    -4.707820     6.975316    12.592051
 H    -4.715398     6.720263    13.659388
 H    -5.685051     6.703479    12.167960
 H    -4.609426     8.064775    12.499573
 C    -3.542773     6.679028    10.338813
 H    -3.295500     7.743370    10.240326
 H    -4.530933     6.528954     9.881434
 H    -2.809416     6.102277     9.764006
 C    -1.456898     8.087230    12.714121
 C     0.073967     8.219584    12.656279
 H     0.546642     7.750641    13.529419
 H     0.341710     9.284298    12.665894
 H     0.498031     7.776165    11.748281
 C    -2.030881     8.801666    13.953753
 H    -3.119249     8.709114    14.048123
 H    -1.795444     9.873170    13.887336
 H    -1.580784     8.407937    14.874492
Ir    10.303941     3.038135     4.140043
 P     8.806884     3.935908     2.680254
 O     7.719072     4.690461     3.784616
 N     8.883815     3.609095     5.487921
 C     7.825307     4.383619     5.097790
 P    10.931993     1.706048     5.878176
 O     9.961932     2.366807     7.143066
 C     6.880554     4.851043     6.005362
 H     6.074875     5.483254     5.643453
 C     7.005979     4.479764     7.344939
 H     6.280690     4.831225     8.076230
 C     8.041083     3.633478     7.747596
 H     8.144494     3.286954     8.770559
 C     8.959448     3.207945     6.794402
 C     9.142707     5.416041     1.622522
 H     9.679181     6.086994     2.312911
 C    10.093479     5.057191     0.468163
 H     9.577865     4.490353    -0.317698
 H    10.480870     5.976379     0.010850
 H    10.954807     4.461261     0.798648
 C     7.880185     6.145516     1.135139
 H     7.198206     6.387418     1.959083
 H     8.172127     7.086133     0.647705
 H     7.328274     5.550765     0.395369
 C     7.691712     2.818220     1.717343
 H     7.070850     3.471432     1.088140
 C     8.532472     1.882787     0.829656
 H     9.178944     1.240017     1.441286
 H     7.861674     1.231740     0.255417
 H     9.171684     2.417882     0.117304
 C     6.777970     2.013362     2.654834
 H     6.145995     2.660393     3.273798
 H     6.117784     1.372309     2.052979
 H     7.371041     1.365752     3.314667
 C    12.569823     1.759928     6.744704
 H    12.799446     2.834442     6.727311
 C    13.667945     1.036572     5.942994
 H    13.651708     1.287461     4.874046
 H    14.650479     1.323219     6.344829
 H    13.588253    -0.053823     6.040630
 C    12.520359     1.301071     8.211239
 H    12.287689     0.232969     8.298069
 H    13.507888     1.459556     8.667650
 H    11.781545     1.862466     8.794896
 C    10.369387    -0.058499     5.884210
 C     8.833509    -0.125115     5.846872
 H     8.447027     0.379807     4.950757
 H     8.515980    -1.175945     5.805402
 H     8.372778     0.328544     6.732151
 C    10.980560    -0.829274     4.697702
 H    12.073798    -0.767374     4.646163
 H    10.716536    -1.891350     4.793360
 H    10.577035    -0.458655     3.745954
 H    -4.015329     4.254622    14.121596
 H    -3.351718     3.581391    15.692940
 H    -2.950473     1.636913    12.314169
 H    -1.471503     2.520266    11.950025
 H    -3.044793     3.355450    11.896183
 C     6.520745    -1.770738    15.000973
 B     5.483441    -1.163446    13.906234
 C     7.631030    -1.053924    15.470185
 H     7.789822    -0.028198    15.141827
 C     8.543720    -1.611592    16.372284
 C     8.383638    -2.909900    16.849632
 H     9.075543    -3.331193    17.572526
 C     7.290146    -3.644339    16.379277
 C     6.393848    -3.096155    15.459778
 H     5.569560    -3.711832    15.101446
 F     9.254484     0.470283    17.265560
 F    10.580349    -0.508950    15.808777
 F    10.414247    -1.331638    17.824254
 C     9.686861    -0.764665    16.829158
 F     5.762518    -5.367781    16.990274
 F     7.658072    -5.231633    18.097439
 F     7.634629    -5.979485    16.026420
 C     7.083320    -5.043392    16.870849
 C     5.626172     0.464459    13.799631
 C     5.561711     1.253811    14.963478
 H     5.446166     0.767778    15.932708
 C     5.632336     2.650009    14.917590
 C     5.743582     3.320480    13.700007
 H     5.775826     4.405244    13.659944
 C     5.776707     2.556233    12.533769
 C     5.723980     1.158162    12.580115
 H     5.745223     0.604136    11.643703
 F     6.461953     3.104298    17.123473
 F     4.292340     3.199133    16.784133
 F     5.622941     4.780276    15.965329
 C     5.512362     3.436354    16.187308
 F     7.212393     3.593203    10.935826
 F     5.200385     4.448765    11.206708
 F     5.469615     2.500226    10.177276
 C     5.896151     3.262870    11.223709
 C     5.904207    -1.904737    12.508847
 C     5.151992    -2.921791    11.901254
 H     4.200647    -3.222913    12.336425
 C     5.604344    -3.578549    10.748359
 C     6.806151    -3.221110    10.136346
 H     7.143263    -3.717354     9.229583
 C     7.571066    -2.213641    10.729500
 C     7.137644    -1.591363    11.903629
 H     7.773186    -0.832693    12.356855
 F     4.013794    -5.318703    11.081496
 F     5.623797    -5.659238     9.623495
 F     3.960480    -4.298077     9.147178
 C     4.801841    -4.697466    10.157925
 F     9.334456    -0.630016    10.594130
 F     8.775252    -1.667556     8.737484
 F     9.877169    -2.735345    10.317620
 C     8.874012    -1.813303    10.098835
 C     3.909344    -1.397765    14.292048
 C     2.947688    -0.936725    13.370546
 H     3.281341    -0.510017    12.426165
 C     1.581965    -0.987092    13.639017
 C     1.102668    -1.534590    14.837596
 H     0.037184    -1.585564    15.045602
 C     2.033684    -2.013763    15.757555
 C     3.414056    -1.925111    15.495918
 H     4.106522    -2.287937    16.253551
 F    -0.370851    -1.316469    12.312857
 F     1.182604    -0.011720    11.489758
 F    -0.052222     0.677101    13.200239
 C     0.599912    -0.418567    12.662130
 F     0.300775    -3.130057    16.988385
 F     1.553513    -1.692972    18.087657
 F     2.383602    -3.625942    17.472906
 C     1.563124    -2.610891    17.058615
 C     2.511682     9.801977     3.556582
 B     3.546089     9.207814     4.660587
 C     1.382954     9.106851     3.095620
 H     1.189975     8.095970     3.451140
 C     0.496621     9.665342     2.165777
 C     0.709221    10.938816     1.637675
 H     0.045641    11.357376     0.886524
 C     1.818347    11.647077     2.103794
 C     2.677169    11.105430     3.062147
 H     3.509154    11.711815     3.417934
 F    -0.226898     7.585195     1.302479
 F    -1.548137     8.573058     2.748346
 F    -1.368265     9.396571     0.698543
 C    -0.658536     8.829536     1.716658
 F     3.467251    13.139895     1.302581
 F     1.439600    13.357078     0.478573
 F     1.880410    13.971515     2.549894
 C     2.139302    13.016026     1.600140
 C     3.406539     7.581616     4.761269
 C     3.477689     6.798920     3.592972
 H     3.590311     7.292359     2.627082
 C     3.421565     5.401910     3.629689
 C     3.311253     4.725229     4.848400
 H     3.294833     3.639241     4.883856
 C     3.257966     5.485567     6.020578
 C     3.302925     6.883731     5.976875
 H     3.272988     7.435770     6.914199
 F     2.649299     4.974699     1.382013
 F     4.805448     4.857612     1.789099
 F     3.421821     3.289207     2.542302
 C     3.566251     4.629521     2.347911
 F     1.817193     4.463381     7.633919
 F     3.829165     3.605310     7.364769
 F     3.558924     5.555376     8.389024
 C     3.134189     4.788218     7.340273
 C     3.122403     9.952016     6.056447
 C     3.870372    10.974014     6.663372
 H     4.819129    11.279698     6.225682
 C     3.419209    11.628741     7.819124
 C     2.218245    11.262323     8.430428
 H     1.878986    11.754926     9.338469
 C     1.456109    10.249906     7.837487
 C     1.891423     9.631296     6.662721
 H     1.258785     8.869499     6.210433
 F     5.013900    13.374134     7.490553
 F     3.404361    13.714300     8.947450
 F     5.067121    12.354173     9.423692
 C     4.224012    12.750655     8.411974
 F    -0.301426     8.642823     7.985123
 F     0.253450     9.721912     9.832697
 F    -0.844754    10.779824     8.251509
 C     0.152919     9.845576     8.469618
 C     5.123450     9.451332     4.279939
 C     6.086490     9.017619     5.214015
 H     5.752449     8.594712     6.159995
 C     7.454807     9.082695     4.954270
 C     7.933335     9.620431     3.750857
 H     8.998958     9.679234     3.545632
 C     7.001001    10.072648     2.818044
 C     5.620803     9.963853     3.070280
 H     4.930299    10.300425     2.298999
 F     9.463554     9.305567     6.259850
 F     7.844939     8.071713     7.087020
 H    10.575585     5.521318     6.541028
 C     8.431059     8.476466     5.917340
 F     8.729008    11.187184     1.583093
 F     7.475520     9.749352     0.484575
 F     6.645675    11.681871     1.099367
 C     7.467913    10.666267     1.513625
 C    -3.197284     3.744439    14.628087
 C    -2.450979     2.611838    12.436841
 H    -0.389590     6.273839    14.738404
 H    -2.166521     5.722589    15.572719
 H    10.729388    -0.491663     6.828348
 H    -1.884993     8.533340    11.804916
 H    12.059551     6.325965     6.026299
 C    11.260978     4.971375     4.556274
 H    12.571089     4.964272     2.799400
 C    11.514370     5.367626     5.994030
 H    12.047913     3.354806     3.320993
 F     9.017462     7.363118     5.363203
 C    12.369962     4.429872     3.736813
 H    13.289914     4.219563     4.292680
 H    12.120172     4.632316     6.533816
 H    10.666496     5.733156     4.045657
 H    10.593709     1.798609     3.099163

268
TS(7-8iso)I, SCF Energy: -2143.556212759766368
Ir    -1.294804     5.079991    14.456564
 C    -2.296149     2.979484    13.936253
 H    -1.711752     2.252136    14.499833
 P     0.208715     4.066440    15.852986
 O     1.315144     3.375688    14.721613
 N     0.155393     4.472976    13.033038
 C     1.207497     3.703260    13.410820
 P    -1.976448     6.344347    12.685176
 O    -0.994274     5.693171    11.421131
 C     2.151064     3.250045    12.491019
 H     2.966002     2.616388    12.828906
 C     2.005944     3.648408    11.160251
 H     2.729374     3.315625    10.417704
 C     0.958131     4.485837    10.770422
 H     0.843149     4.835676     9.750142
 C     0.045142     4.883800    11.744521
 C    -0.121832     2.566652    16.875920
 H    -0.701498     1.922056    16.196760
 C    -1.021919     2.940833    18.067578
 H    -0.460799     3.481899    18.840551
 H    -1.421978     2.028715    18.527318
 H    -1.875064     3.566079    17.771816
 C     1.139211     1.801253    17.306520
 H     1.776735     1.541058    16.452959
 H     0.840612     0.869675    17.806830
 H     1.739982     2.378468    18.021483
 C     1.326734     5.162932    16.835275
 H     1.909682     4.494286    17.484804
 C     0.487787     6.122385    17.696715
 H    -0.118094     6.787900    17.068712
 H     1.160390     6.748063    18.295504
 H    -0.191548     5.605441    18.384412
 C     2.302043     5.940175    15.936669
 H     2.932904     5.276022    15.336222
 H     2.961222     6.550125    16.571122
 H     1.765394     6.620050    15.261333
 C    -3.603107     6.250833    11.810492
 H    -3.828849     5.176455    11.853963
 C    -4.706576     6.991487    12.587837
 H    -4.705982     6.751555    13.658657
 H    -5.683880     6.706128    12.172987
 H    -4.617217     8.080072    12.478773
 C    -3.548371     6.674694    10.333302
 H    -3.306944     7.738873    10.220907
 H    -4.537300     6.513891     9.881109
 H    -2.814243     6.094879     9.762864
 C    -1.444307     8.116184    12.674210
 C     0.088115     8.238560    12.632673
 H     0.547478     7.785823    13.521265
 H     0.361862     9.301575    12.622572
 H     0.521072     7.774251    11.739368
 C    -2.029606     8.856982    13.893161
 H    -3.119265     8.770059    13.977161
 H    -1.789738     9.925869    13.808162
 H    -1.591268     8.479330    14.826249
Ir    10.034746     3.146198     4.230420
 P     8.602888     4.117892     2.759726
 O     7.436488     4.743045     3.840011
 N     8.567164     3.546327     5.500993
 C     7.543532     4.392290     5.143752
 P    10.821309     1.871286     5.987259
 O     9.682778     2.354603     7.166945
 C     6.666617     4.920472     6.078925
 H     5.908617     5.617239     5.735007
 C     6.800092     4.544937     7.416324
 H     6.129111     4.953713     8.168261
 C     7.797971     3.645803     7.787602
 H     7.936945     3.313624     8.810152
 C     8.668650     3.172346     6.816724
 C     8.954379     5.619152     1.761160
 H     9.546639     6.239697     2.452955
 C     9.836297     5.242841     0.553703
 H     9.252758     4.723191    -0.217462
 H    10.245866     6.155940     0.103840
 H    10.686410     4.601870     0.822929
 C     7.699380     6.397723     1.341114
 H     7.089862     6.693587     2.203228
 H     8.006216     7.308323     0.809622
 H     7.068680     5.813819     0.658535
 C     7.648896     2.939316     1.695380
 H     7.095055     3.559368     0.975998
 C     8.618496     2.005188     0.942387
 H     9.183563     1.379988     1.647386
 H     8.039961     1.328674     0.298214
 H     9.339064     2.536295     0.309625
 C     6.643458     2.120008     2.521200
 H     5.948783     2.753692     3.081385
 H     6.052423     1.489281     1.842155
 H     7.161913     1.459060     3.228588
 C    12.336016     1.995511     7.049418
 H    12.513174     3.079790     7.092438
 C    13.538674     1.325926     6.357481
 H    13.662976     1.638619     5.312016
 H    14.457725     1.591091     6.898239
 H    13.454528     0.231132     6.378469
 C    12.149450     1.465961     8.483188
 H    11.944130     0.387801     8.503894
 H    13.080466     1.628468     9.046191
 H    11.338293     1.978118     9.013135
 C    10.481148     0.048999     5.833148
 C     8.973855    -0.248684     5.897984
 H     8.442788     0.201425     5.048948
 H     8.821039    -1.334126     5.851223
 H     8.516784     0.113657     6.825455
 C    11.110437    -0.520109     4.546261
 H    12.184844    -0.315753     4.457702
 H    10.981780    -1.612503     4.534724
 H    10.612432    -0.116028     3.654299
 H    -3.997962     4.287535    14.149329
 H    -3.321323     3.633508    15.722947
 H    -2.888141     1.663799    12.361334
 H    -1.437050     2.583341    11.978576
 H    -3.033044     3.375374    11.927995
 C     6.512451    -1.769318    15.010677
 B     5.470409    -1.169297    13.908404
 C     7.621730    -1.052128    15.487259
 H     7.780151    -0.025142    15.162794
 C     8.536574    -1.611341    16.389715
 C     8.377540    -2.911861    16.860026
 H     9.069887    -3.336670    17.580483
 C     7.285721    -3.644931    16.384860
 C     6.388332    -3.095916    15.467037
 H     5.565813    -3.713080    15.107183
 F     9.253973     0.470650    17.269160
 F    10.577959    -0.515238    15.823068
 F    10.395342    -1.339039    17.871168
 C     9.683717    -0.768528    16.851150
 F     5.761499    -5.368460    16.990888
 F     7.657813    -5.232530    18.098593
 F     7.634302    -5.979235    16.026787
 C     7.082196    -5.044667    16.871567
 C     5.614413     0.460069    13.798554
 C     5.552868     1.250232    14.962727
 H     5.433650     0.764420    15.931640
 C     5.631538     2.646555    14.918255
 C     5.749947     3.316605    13.701295
 H     5.789358     4.401195    13.662220
 C     5.776402     2.552971    12.534378
 C     5.713579     1.154955    12.579534
 H     5.728595     0.601890    11.642530
 F     6.461976     3.104593    17.123243
 F     4.292093     3.199088    16.784340
 F     5.622692     4.779476    15.964969
 C     5.511611     3.435067    16.187420
 F     7.212417     3.593112    10.937367
 F     5.200725     4.447957    11.207186
 F     5.469636     2.499961    10.177740
 C     5.895659     3.261268    11.224907
 C     5.885736    -1.922576    12.512944
 C     5.145558    -2.959002    11.919549
 H     4.203049    -3.270565    12.366514
 C     5.593434    -3.617547    10.762735
 C     6.783034    -3.238591    10.136326
 H     7.120430    -3.733263     9.228200
 C     7.535442    -2.210473    10.716243
 C     7.105565    -1.590939    11.891761
 H     7.734310    -0.820180    12.333969
 F     3.947106    -5.317463    11.079617
 F     5.555264    -5.723636     9.629909
 F     3.958862    -4.297284     9.145785
 C     4.770935    -4.726169    10.165188
 F     9.328835    -0.634927    10.594169
 F     8.772172    -1.665765     8.734305
 F     9.820072    -2.746377    10.320583
 C     8.843592    -1.809405    10.094013
 C     3.893783    -1.402521    14.289156
 C     2.927897    -0.954613    13.363796
 H     3.260643    -0.530730    12.418023
 C     1.559807    -1.011599    13.630370
 C     1.086529    -1.553829    14.833614
 H     0.021971    -1.610138    15.044977
 C     2.022759    -2.018587    15.756224
 C     3.401877    -1.922926    15.496229
 H     4.096271    -2.275223    16.257180
 F    -0.425840    -1.307368    12.313740
 F     1.175014    -0.016717    11.493026
 F    -0.052556     0.677606    13.201554
 C     0.575870    -0.429125    12.658938
 F     0.299228    -3.131097    16.989601
 F     1.553063    -1.692763    18.087502
 F     2.384166    -3.625456    17.473751
 C     1.559872    -2.611725    17.059301
 C     2.518566     9.804830     3.552176
 B     3.544923     9.200734     4.658180
 C     1.387080     9.111861     3.095153
 H     1.188346     8.104733     3.459249
 C     0.503567     9.668195     2.161387
 C     0.723837    10.939603     1.629383
 H     0.061020    11.357408     0.877283
 C     1.835836    11.650151     2.092995
 C     2.692365    11.107146     3.052697
 H     3.524992    11.711779     3.410338
 F    -0.226346     7.586455     1.302490
 F    -1.546225     8.574457     2.747398
 F    -1.367501     9.397509     0.697886
 C    -0.655140     8.829417     1.716402
 F     3.444269    13.262056     1.374619
 F     1.439326    13.356676     0.472165
 F     1.745072    13.967532     2.553378
 C     2.115213    13.040085     1.614041
 C     3.399793     7.575538     4.759638
 C     3.481730     6.792985     3.593224
 H     3.593519     7.285657     2.626934
 C     3.432364     5.396246     3.631814
 C     3.326482     4.719251     4.849243
 H     3.305230     3.633957     4.885445
 C     3.259999     5.479999     6.019194
 C     3.293213     6.877534     5.974675
 H     3.254701     7.428767     6.911976
 F     2.650421     4.974990     1.383316
 F     4.805762     4.857335     1.787845
 F     3.421380     3.287592     2.541721
 C     3.565762     4.628372     2.348896
 F     1.816852     4.463787     7.634446
 F     3.828173     3.603987     7.365450
 F     3.558305     5.554857     8.388520
 C     3.131684     4.785811     7.338912
 C     3.135868     9.943294     6.056460
 C     3.880840    10.970770     6.658387
 H     4.825146    11.282476     6.215101
 C     3.430355    11.623584     7.816543
 C     2.237102    11.247178     8.434964
 H     1.895238    11.741082     9.341441
 C     1.484952    10.224055     7.849255
 C     1.914089     9.609269     6.672298
 H     1.283866     8.842055     6.225722
 F     5.015227    13.375000     7.490036
 F     3.404453    13.712680     8.946499
 F     5.067909    12.354391     9.424061
 C     4.226454    12.750071     8.409966
 F    -0.299611     8.642403     7.986039
 F     0.255632     9.718918     9.837117
 F    -0.787912    10.789792     8.248955
 C     0.177984     9.833105     8.473489
 C     5.118834     9.425888     4.275807
 C     6.077631     8.970965     5.203584
 H     5.741826     8.547665     6.148917
 C     7.443414     9.021948     4.938838
 C     7.924172     9.570643     3.740165
 H     8.990584     9.623555     3.536709
 C     6.993885    10.042913     2.814252
 C     5.615070     9.944230     3.069618
 H     4.924841    10.294446     2.304530
 F     9.392603     9.366028     6.261616
 F     7.849916     8.004856     7.078168
 H    12.973308     4.319035     5.394884
 C     8.429336     8.449999     5.912986
 F     8.735479    11.124344     1.585675
 F     7.470505     9.742915     0.478176
 F     6.651624    11.677319     1.102739
 C     7.463034    10.643308     1.514866
 C    -3.171132     3.792688    14.656905
 C    -2.415419     2.653472    12.471470
 H    -0.401472     6.362996    14.756403
 H    -2.180106     5.800569    15.575804
 H    10.966690    -0.414189     6.704518
 H    -1.858455     8.545874    11.751056
 H    11.946741     5.753139     5.256658
 C    11.682012     4.337234     3.627436
 H    12.842072     3.475738     1.938687
 C    12.540797     5.029541     4.680471
 H    11.694262     2.325563     2.588760
 F     9.086944     7.372439     5.367040
 C    12.373616     3.162452     2.885627
 H    13.137694     2.703876     3.519604
 H    13.378121     5.582451     4.226097
 H    11.383623     5.091799     2.893645
 H     9.162292     1.815315     4.007498

268
Talkyl 8iso, SCF Energy: -2143.603895726252631
Ir    -1.303419     5.002397    14.437732
 C    -2.332604     2.918988    13.909684
 H    -1.761176     2.179002    14.470143
 P     0.200794     3.945791    15.802030
 O     1.252685     3.200018    14.648329
 N     0.128843     4.394148    12.997337
 C     1.166379     3.592265    13.352049
 P    -1.981982     6.309104    12.696435
 O    -0.992714     5.689983    11.421969
 C     2.113968     3.168141    12.422879
 H     2.921158     2.515065    12.742223
 C     1.983497     3.618665    11.107261
 H     2.710810     3.308401    10.358651
 C     0.946257     4.479728    10.741633
 H     0.841005     4.867588     9.734231
 C     0.032264     4.853794    11.724188
 C    -0.143639     2.469468    16.849078
 H    -0.741255     1.825768    16.184908
 C    -1.024488     2.875766    18.044739
 H    -0.444416     3.412257    18.806645
 H    -1.439950     1.977550    18.517106
 H    -1.866085     3.516506    17.749169
 C     1.110963     1.690800    17.274516
 H     1.735729     1.412916    16.417011
 H     0.804903     0.768670    17.786510
 H     1.726816     2.265805    17.978248
 C     1.366437     5.029286    16.744064
 H     1.960112     4.355718    17.378227
 C     0.570095     6.007096    17.627012
 H    -0.058041     6.668025    17.016267
 H     1.271454     6.636794    18.187422
 H    -0.082558     5.505385    18.351163
 C     2.323414     5.787875    15.810313
 H     2.914629     5.112450    15.182326
 H     3.022448     6.378729    16.419813
 H     1.776539     6.482426    15.158763
 C    -3.606101     6.234104    11.814450
 H    -3.837882     5.160709    11.841927
 C    -4.708819     6.970175    12.597488
 H    -4.716311     6.712683    13.664203
 H    -5.685938     6.698924    12.172747
 H    -4.610831     8.059882    12.507554
 C    -3.543870     6.679010    10.343726
 H    -3.294258     7.742980    10.247211
 H    -4.532968     6.532825     9.887266
 H    -2.812550     6.102099     9.766619
 C    -1.459595     8.084805    12.720768
 C     0.071064     8.218751    12.661178
 H     0.545376     7.746862    13.531867
 H     0.337944     9.283645    12.674454
 H     0.494091     7.779066    11.750879
 C    -2.032606     8.795232    13.963210
 H    -3.120565     8.700052    14.059717
 H    -1.799663     9.867433    13.898916
 H    -1.579896     8.400342    14.882161
Ir    10.208013     2.936244     4.076489
 P     8.735381     3.949682     2.675831
 O     7.646900     4.690469     3.790313
 N     8.790768     3.589926     5.495083
 C     7.755798     4.383855     5.110135
 P    10.948642     1.766764     5.892455
 O     9.959249     2.432884     7.148072
 C     6.838119     4.890843     6.026440
 H     6.037468     5.538004     5.680703
 C     6.995839     4.538185     7.368796
 H     6.294598     4.918371     8.110112
 C     8.033700     3.694356     7.773991
 H     8.163624     3.389976     8.806892
 C     8.919112     3.237630     6.802085
 C     9.056926     5.427092     1.615177
 H     9.564900     6.116507     2.309398
 C    10.036538     5.072106     0.483716
 H     9.551550     4.471944    -0.297061
 H    10.399802     5.994439     0.012604
 H    10.910404     4.514666     0.845878
 C     7.783713     6.118573     1.103502
 H     7.087826     6.357170     1.916491
 H     8.062177     7.057763     0.605686
 H     7.253850     5.500757     0.366683
 C     7.642573     2.788295     1.737798
 H     7.019879     3.409382     1.078736
 C     8.521515     1.843827     0.893954
 H     9.167911     1.226804     1.532760
 H     7.878135     1.169204     0.314862
 H     9.172415     2.376020     0.189772
 C     6.719621     1.999718     2.681562
 H     6.089403     2.657587     3.290636
 H     6.057734     1.356474     2.083608
 H     7.295319     1.348683     3.354042
 C    12.569010     1.826584     6.784033
 H    12.792804     2.902283     6.780805
 C    13.676564     1.116934     5.983004
 H    13.661739     1.377091     4.916066
 H    14.653138     1.411347     6.393566
 H    13.606418     0.025328     6.074215
 C    12.500877     1.346738     8.242995
 H    12.277415     0.275024     8.311503
 H    13.480746     1.507332     8.715091
 H    11.749181     1.893878     8.823520
 C    10.385826    -0.001939     5.876132
 C     8.849694    -0.084052     5.844727
 H     8.442165     0.390114     4.940220
 H     8.543100    -1.139302     5.827487
 H     8.385971     0.385236     6.720415
 C    11.006382    -0.742473     4.673323
 H    12.099887    -0.675200     4.635070
 H    10.743759    -1.807876     4.736482
 H    10.617896    -0.347876     3.724317
 H    -4.016141     4.249676    14.127189
 H    -3.350794     3.577307    15.698229
 H    -2.948575     1.631529    12.319771
 H    -1.472455     2.519018    11.953804
 H    -3.048157     3.349914    11.901976
 C     6.521327    -1.769716    15.002821
 B     5.484591    -1.162725    13.907506
 C     7.631394    -1.052946    15.472429
 H     7.791087    -0.027416    15.143872
 C     8.543304    -1.610536    16.375247
 C     8.382697    -2.908250    16.853771
 H     9.073539    -3.328042    17.578715
 C     7.290233    -3.643258    16.381771
 C     6.394547    -3.095146    15.461439
 H     5.571245    -3.711314    15.101839
 F     9.254205     0.470712    17.266082
 F    10.580130    -0.509064    15.809304
 F    10.414555    -1.331493    17.824705
 C     9.686850    -0.763879    16.831401
 F     5.762552    -5.367644    16.990340
 F     7.658082    -5.231803    18.097853
 F     7.634608    -5.979149    16.026610
 C     7.084014    -5.042960    16.871426
 C     5.627578     0.465071    13.800514
 C     5.563230     1.254593    14.964179
 H     5.448530     0.768845    15.933647
 C     5.632935     2.650743    14.917819
 C     5.743513     3.321257    13.700234
 H     5.775090     4.406062    13.660210
 C     5.776964     2.556750    12.534185
 C     5.725056     1.158677    12.580949
 H     5.746653     0.604578    11.644633
 F     6.461953     3.104469    17.123566
 F     4.292358     3.199253    16.784107
 F     5.622931     4.780559    15.965449
 C     5.512812     3.436805    16.187383
 F     7.212356     3.593276    10.936145
 F     5.200436     4.448904    11.206744
 F     5.469634     2.500291    10.177453
 C     5.895805     3.262825    11.223825
 C     5.905355    -1.904350    12.510178
 C     5.153176    -2.921567    11.902598
 H     4.202000    -3.222575    12.338167
 C     5.604942    -3.578405    10.749372
 C     6.806953    -3.220966    10.137693
 H     7.144617    -3.717229     9.231152
 C     7.571756    -2.213264    10.730620
 C     7.138678    -1.590757    11.904807
 H     7.774202    -0.831933    12.357917
 F     4.013916    -5.318608    11.081608
 F     5.623988    -5.659011     9.623629
 F     3.960725    -4.297945     9.147405
 C     4.801792    -4.697026    10.158275
 F     9.334679    -0.629686    10.594171
 F     8.775306    -1.667356     8.737494
 F     9.877307    -2.735231    10.317624
 C     8.874509    -1.813258    10.099730
 C     3.910185    -1.396523    14.293098
 C     2.948522    -0.935331    13.371589
 H     3.282465    -0.508022    12.427592
 C     1.582625    -0.986438    13.639477
 C     1.103301    -1.534315    14.837852
 H     0.037830    -1.585374    15.046003
 C     2.034255    -2.013635    15.757785
 C     3.414730    -1.924542    15.496621
 H     4.107446    -2.287901    16.253814
 F    -0.370516    -1.316467    12.312987
 F     1.182711    -0.011710    11.489802
 F    -0.052158     0.677096    13.200286
 C     0.600153    -0.418420    12.662371
 F     0.301105    -3.130070    16.988370
 F     1.553530    -1.692970    18.087704
 F     2.384155    -3.625889    17.473296
 C     1.562980    -2.611214    17.058159
 C     2.511647     9.802380     3.557281
 B     3.546320     9.209206     4.661671
 C     1.384541     9.105830     3.094625
 H     1.193315     8.093724     3.448078
 C     0.497213     9.664198     2.165740
 C     0.708691    10.938462     1.638656
 H     0.045017    11.356768     0.887565
 C     1.816992    11.647882     2.105244
 C     2.675259    11.106579     3.064149
 H     3.505782    11.714007     3.421590
 F    -0.227115     7.585399     1.302362
 F    -1.548136     8.573132     2.748312
 F    -1.368215     9.396749     0.698377
 C    -0.657473     8.827197     1.716088
 F     3.467093    13.139784     1.302736
 F     1.439529    13.357032     0.478695
 F     1.880402    13.971486     2.550153
 C     2.137553    13.017472     1.601918
 C     3.411359     7.582638     4.762471
 C     3.491935     6.799897     3.594668
 H     3.602598     7.293630     2.628718
 C     3.439096     5.403073     3.631842
 C     3.330962     4.727030     4.850020
 H     3.308695     3.641619     4.884518
 C     3.264252     5.486380     6.020864
 C     3.300529     6.885120     5.977284
 H     3.259082     7.437027     6.914202
 F     2.651165     4.975314     1.384028
 F     4.807218     4.857206     1.787673
 F     3.422193     3.289696     2.542551
 C     3.567319     4.630032     2.348683
 F     1.817474     4.464071     7.633509
 F     3.829266     3.605153     7.365028
 F     3.558906     5.555501     8.389425
 C     3.134355     4.788683     7.339331
 C     3.121435     9.952976     6.056987
 C     3.868858    10.974977     6.664260
 H     4.817818    11.280451     6.227086
 C     3.417549    11.630102     7.819591
 C     2.216015    11.264431     8.430238
 H     1.876091    11.757270     9.337930
 C     1.454890    10.251144     7.837402
 C     1.890477     9.631847     6.663150
 H     1.258462     8.868925     6.211860
 F     5.013844    13.374128     7.490640
 F     3.404213    13.714738     8.947723
 F     5.066945    12.354187     9.423643
 C     4.223048    12.750986     8.412509
 F    -0.301617     8.643769     7.985271
 F     0.253320     9.722059     9.832805
 F    -0.845359    10.780929     8.251561
 C     0.152333     9.845532     8.469544
 C     5.123392     9.456108     4.282122
 C     6.086671     9.022506     5.216174
 H     5.752119     8.600428     6.162381
 C     7.454950     9.085252     4.955734
 C     7.933752     9.621544     3.751674
 H     8.999497     9.676087     3.545231
 C     7.001103    10.074216     2.819085
 C     5.620781     9.967715     3.072120
 H     4.930015    10.304437     2.301101
 F     9.463855     9.306308     6.259859
 F     7.844951     8.071863     7.087172
 H    10.455725     5.453545     6.159408
 C     8.431445     8.476366     5.917251
 F     8.729075    11.187365     1.583149
 F     7.475530     9.749506     0.484890
 F     6.645602    11.681975     1.099370
 C     7.467621    10.665461     1.513899
 C    -3.197293     3.740379    14.633229
 C    -2.451637     2.607825    12.441708
 H    -0.390666     6.270480    14.741731
 H    -2.167505     5.718952    15.575967
 H    10.746984    -0.452821     6.811776
 H    -1.889409     8.532879    11.813349
 H    11.977498     6.219553     5.698240
 C    11.350636     4.730524     4.287030
 H    13.286733     5.471972     3.734916
 C    11.435162     5.257836     5.713244
 H    12.665223     4.249753     2.604590
 F     9.016884     7.364336     5.362882
 C    12.717871     4.529252     3.662342
 H    13.296538     3.760201     4.189470
 H    12.000670     4.594238     6.377596
 H    10.782718     5.455687     3.692880
 H    11.249136     2.391214     2.985390

268
TH 8iso, SCF Energy: -2143.595463727419883
Ir    -1.291257     4.951255    14.399126
 C    -2.343342     2.879303    13.864573
 H    -1.781595     2.129383    14.421503
 P     0.234236     3.860813    15.708281
 O     1.218784     3.078070    14.524380
 N     0.115646     4.349430    12.927963
 C     1.143179     3.521240    13.246437
 P    -1.984643     6.294784    12.694615
 O    -0.999183     5.703269    11.407462
 C     2.089047     3.127774    12.302625
 H     2.890104     2.455514    12.596555
 C     1.967681     3.637890    11.008249
 H     2.696459     3.356307    10.249883
 C     0.937227     4.521123    10.679049
 H     0.835813     4.954507     9.690444
 C     0.023021     4.856870    11.674873
 C    -0.121244     2.413664    16.787515
 H    -0.732670     1.766518    16.139394
 C    -0.991267     2.862121    17.977330
 H    -0.396069     3.390618    18.733106
 H    -1.436333     1.984619    18.460771
 H    -1.811130     3.525486    17.670453
 C     1.125483     1.627184    17.219670
 H     1.745171     1.332734    16.363713
 H     0.812713     0.714332    17.743235
 H     1.747586     2.206274    17.914414
 C     1.478242     4.914768    16.571684
 H     2.089307     4.230021    17.175229
 C     0.765972     5.917256    17.490910
 H     0.105434     6.581695    16.919619
 H     1.517792     6.539787    17.987464
 H     0.162095     5.437389    18.269866
 C     2.399416     5.642346    15.578891
 H     2.947246     4.948676    14.931533
 H     3.138239     6.227856    16.144787
 H     1.833663     6.337725    14.944661
 C    -3.610396     6.233861    11.814406
 H    -3.842531     5.160240    11.824532
 C    -4.711616     6.958011    12.610315
 H    -4.720217     6.681483    13.672180
 H    -5.689237     6.696784    12.180429
 H    -4.611084     8.049028    12.540183
 C    -3.549626     6.703372    10.351517
 H    -3.296200     7.767791    10.272358
 H    -4.539793     6.568554     9.894318
 H    -2.822031     6.133593     9.763129
 C    -1.469587     8.072457    12.749447
 C     0.059222     8.216831    12.675209
 H     0.545626     7.735037    13.533706
 H     0.319845     9.283065    12.701926
 H     0.475080     7.793883    11.753796
 C    -2.031878     8.754044    14.012606
 H    -3.118005     8.649723    14.119911
 H    -1.806509     9.828963    13.967559
 H    -1.565548     8.343664    14.917895
Ir    10.042985     3.104897     4.158881
 P     8.574980     4.126610     2.760964
 O     7.421595     4.751249     3.854580
 N     8.573389     3.685365     5.569185
 C     7.553572     4.490539     5.182088
 P    10.733797     1.869634     5.982111
 O     9.680908     2.485695     7.214160
 C     6.666481     5.051449     6.093903
 H     5.891355     5.722588     5.738823
 C     6.822901     4.719924     7.441526
 H     6.148692     5.144604     8.182974
 C     7.825960     3.838375     7.845690
 H     7.956255     3.536708     8.877359
 C     8.685434     3.338036     6.872579
 C     8.922315     5.683230     1.824158
 H     9.531642     6.262392     2.537245
 C     9.754434     5.427814     0.554664
 H     9.162235     4.910750    -0.211376
 H    10.065581     6.391464     0.136041
 H    10.665006     4.844969     0.732902
 C     7.654528     6.486768     1.490082
 H     7.065107     6.731846     2.380367
 H     7.951453     7.425038     1.003650
 H     7.008948     5.943731     0.788239
 C     7.588602     3.006611     1.673143
 H     6.988688     3.656712     1.021744
 C     8.543697     2.147381     0.818403
 H     9.180151     1.519094     1.455162
 H     7.950223     1.481159     0.178477
 H     9.200822     2.738106     0.169180
 C     6.642019     2.115610     2.493790
 H     5.984592     2.697590     3.147920
 H     6.009584     1.534285     1.808059
 H     7.206187     1.404354     3.111721
 C    12.289799     2.047955     6.990460
 H    12.402473     3.142982     7.031724
 C    13.534171     1.459582     6.303604
 H    13.690162     1.854393     5.292817
 H    14.420920     1.710296     6.902323
 H    13.487343     0.364459     6.244138
 C    12.157255     1.508826     8.427722
 H    12.078584     0.414118     8.444615
 H    13.062627     1.776725     8.991829
 H    11.292247     1.924711     8.955935
 C    10.271678     0.075674     5.990930
 C     8.746102    -0.110069     5.941081
 H     8.321558     0.306358     5.017770
 H     8.515838    -1.183942     5.957231
 H     8.241335     0.354868     6.796052
 C    10.962735    -0.649258     4.819119
 H    12.053912    -0.535348     4.820100
 H    10.744472    -1.724502     4.884003
 H    10.588110    -0.278583     3.855542
 H    -4.011681     4.227658    14.089876
 H    -3.352316     3.538752    15.656739
 H    -2.983744     1.619698    12.261254
 H    -1.482565     2.471515    11.911404
 H    -3.035248     3.343136    11.855851
 C     6.518607    -1.767630    15.008178
 B     5.483405    -1.161125    13.910836
 C     7.626945    -1.050282    15.480683
 H     7.786125    -0.024145    15.153774
 C     8.540494    -1.609256    16.381316
 C     8.381885    -2.908334    16.857268
 H     9.075559    -3.330396    17.578562
 C     7.289396    -3.642790    16.384320
 C     6.393635    -3.094035    15.464518
 H     5.571455    -3.710742    15.103273
 F     9.253494     0.471186    17.267043
 F    10.579152    -0.509783    15.810525
 F    10.414929    -1.331342    17.825967
 C     9.685696    -0.763274    16.833095
 F     5.762442    -5.367634    16.990812
 F     7.658657    -5.232190    18.098651
 F     7.634459    -5.978806    16.026765
 C     7.083194    -5.042854    16.871902
 C     5.625683     0.466299    13.801688
 C     5.562223     1.256567    14.964365
 H     5.449444     0.771354    15.934178
 C     5.630964     2.652515    14.917026
 C     5.739563     3.322643    13.699348
 H     5.771637     4.407393    13.658665
 C     5.772790     2.557124    12.534089
 C     5.721423     1.159175    12.581501
 H     5.742732     0.604882    11.645274
 F     6.462442     3.106153    17.121542
 F     4.293267     3.198553    16.784680
 F     5.622945     4.781239    15.965286
 C     5.512302     3.438087    16.186057
 F     7.211385     3.592917    10.938439
 F     5.199882     4.449264    11.206513
 F     5.469255     2.500235    10.177531
 C     5.893270     3.262365    11.223893
 C     5.906526    -1.901110    12.514182
 C     5.157590    -2.919871    11.905255
 H     4.207742    -3.224399    12.341308
 C     5.609931    -3.573086    10.749705
 C     6.811327    -3.207158    10.139125
 H     7.150893    -3.699096     9.230790
 C     7.573303    -2.195345    10.733579
 C     7.138034    -1.579201    11.909449
 H     7.769872    -0.818088    12.364044
 F     4.015276    -5.317118    11.081105
 F     5.624663    -5.657768     9.624002
 F     3.961631    -4.297511     9.147850
 C     4.804065    -4.693390    10.158508
 F     9.330674    -0.586889    10.586726
 F     8.775845    -1.664933     8.739140
 F     9.874317    -2.723752    10.320182
 C     8.876356    -1.790128    10.101844
 C     3.909228    -1.395392    14.294180
 C     2.947939    -0.935920    13.371561
 H     3.282105    -0.509733    12.427133
 C     1.582038    -0.987950    13.638802
 C     1.102677    -1.536561    14.836773
 H     0.037146    -1.588773    15.044183
 C     2.033530    -2.014228    15.757612
 C     3.413881    -1.922729    15.497806
 H     4.106768    -2.282918    16.256286
 F    -0.371025    -1.316920    12.312818
 F     1.182633    -0.011960    11.489752
 F    -0.052307     0.675919    13.199797
 C     0.599689    -0.419685    12.661750
 F     0.300902    -3.130044    16.988259
 F     1.553151    -1.693151    18.087505
 F     2.384049    -3.625944    17.472998
 C     1.562900    -2.612111    17.057819
 C     2.519434     9.786952     3.562765
 B     3.544743     9.194604     4.669215
 C     1.372379     9.121169     3.106075
 H     1.136058     8.131121     3.493480
 C     0.523559     9.679562     2.140031
 C     0.817247    10.919168     1.552150
 H     0.193401    11.331693     0.763387
 C     1.949723    11.600202     2.018568
 C     2.742800    11.063337     3.033463
 H     3.580198    11.653944     3.401645
 F    -0.225380     7.589577     1.302119
 F    -1.540683     8.579137     2.744084
 F    -1.367683     9.400550     0.695086
 C    -0.648942     8.842109     1.710060
 F     3.721366    12.843520     1.017211
 F     1.654912    13.425757     0.483217
 F     2.523289    13.843085     2.486712
 C     2.434541    12.916468     1.486611
 C     3.398445     7.573344     4.763469
 C     3.487405     6.799123     3.591962
 H     3.614328     7.299633     2.631602
 C     3.437802     5.402014     3.618676
 C     3.309071     4.717317     4.832755
 H     3.299124     3.631001     4.862801
 C     3.241728     5.473116     6.009408
 C     3.282344     6.870766     5.973292
 H     3.245996     7.418622     6.912788
 F     2.802529     5.062703     1.315547
 F     4.921682     4.839899     1.858572
 F     3.433313     3.312256     2.474589
 C     3.635448     4.651331     2.329765
 F     1.814592     4.462529     7.633855
 F     3.828415     3.604254     7.364332
 F     3.557788     5.553913     8.384212
 C     3.128402     4.782193     7.334212
 C     3.128430     9.942937     6.064155
 C     3.875933    10.966459     6.668939
 H     4.828412    11.266677     6.235339
 C     3.417913    11.631078     7.817028
 C     2.211313    11.273443     8.422772
 H     1.866232    11.776021     9.323301
 C     1.454150    10.253563     7.836278
 C     1.895594     9.625368     6.669163
 H     1.264891     8.859432     6.221480
 F     5.014191    13.374572     7.490403
 F     3.403995    13.714751     8.947691
 F     5.066606    12.354177     9.423237
 C     4.222928    12.751897     8.410861
 F    -0.301934     8.645914     7.985567
 F     0.253479     9.722420     9.832718
 F    -0.845757    10.782506     8.251692
 C     0.151330     9.848264     8.468779
 C     5.121174     9.428490     4.271687
 C     6.083879     8.979854     5.197479
 H     5.751201     8.554128     6.142663
 C     7.450302     9.041581     4.933794
 C     7.931873     9.599527     3.741187
 H     8.998408     9.666486     3.542486
 C     7.000205    10.062067     2.813741
 C     5.620485     9.946576     3.064207
 H     4.933282    10.287540     2.292509
 F     9.400294     9.373502     6.259518
 F     7.846794     8.068727     7.082614
 H    12.985294     4.150190     4.184365
 C     8.431878     8.472597     5.910473
 F     8.728624    11.187104     1.583583
 F     7.475405     9.750520     0.482925
 F     6.646118    11.681957     1.100732
 C     7.466555    10.666495     1.513976
 C    -3.198383     3.706293    14.592461
 C    -2.462160     2.581552    12.393830
 H    -0.365387     6.208686    14.705192
 H    -2.128808     5.654829    15.564676
 H    10.643174    -0.330092     6.942700
 H    -1.912317     8.536842    11.856348
 H    11.303599     4.649186     4.432161
 H    12.965687     1.602771     3.521554
 C    12.576975     2.006697     2.581227
 C    12.069304     4.338501     3.611869
 C    11.600942     3.135161     2.790272
 F     9.082748     7.377614     5.371895
 H    12.093889     1.176965     2.046842
 H    11.257862     3.456330     1.803570
 H    12.161601     5.272379     3.039660
 H    13.428433     2.339864     1.975307
 H     9.194122     1.829154     3.842358

266
TS(7*-8iso*)M, SCF Energy: -2142.366217192632575
Ir    -0.167578    -1.387591    14.814530
 C     1.241098     0.312305    14.910827
 H     1.007104     0.913050    15.792671
 C     1.382525     1.124059    13.650833
 H     2.200000     1.854252    13.781856
 H     0.473311     1.693978    13.417082
 H     1.640182     0.502436    12.784577
 C    -2.940793    -2.250489    15.579072
 O    -2.728834    -1.392059    16.596131
 N    -1.947961    -2.401926    14.643414
 P    -1.234396    -0.540751    16.623980
 O    -1.184452    -3.431061    12.696726
 C    -4.147569    -2.941860    15.504440
 H    -4.886667    -2.798602    16.287633
 P     0.298374    -2.577512    12.927750
 C    -4.351253    -3.788725    14.415586
 H    -5.291748    -4.327281    14.318487
 C    -3.365267    -3.956778    13.445660
 H    -3.484187    -4.617691    12.592555
 C    -2.169033    -3.260681    13.597690
 C    -1.864500     1.193037    16.581875
 H    -0.950496     1.808854    16.608732
 C    -2.576775     1.428933    15.236402
 H    -1.938261     1.163903    14.382580
 H    -2.854641     2.488093    15.150061
 H    -3.500924     0.839392    15.170262
 C    -2.759078     1.560628    17.772096
 H    -3.629779     0.895437    17.833369
 H    -3.128307     2.587902    17.641622
 H    -2.223700     1.526531    18.728642
 C    -0.710477    -0.934595    18.345270
 H    -1.561439    -0.650936    18.983976
 C     0.525578    -0.097889    18.718756
 H     1.394668    -0.364490    18.102175
 H     0.800672    -0.303310    19.763420
 H     0.359284     0.982328    18.628711
 C    -0.451740    -2.443114    18.484694
 H    -1.347037    -3.039993    18.272516
 H    -0.140555    -2.665098    19.515019
 H     0.351202    -2.768022    17.808864
 C     0.404392    -1.759341    11.275392
 H     1.338517    -1.177875    11.335560
 C    -0.776823    -0.781342    11.133339
 H    -1.731060    -1.321218    11.093087
 H    -0.670884    -0.205938    10.203956
 H    -0.823021    -0.076527    11.974285
 C     0.503326    -2.743565    10.099055
 H     1.431375    -3.327399    10.115731
 H     0.491898    -2.185333     9.151925
 H    -0.339780    -3.445888    10.089612
 C     1.437076    -4.029957    12.900825
 H     1.135304    -4.609340    12.014902
 C     2.907431    -3.601441    12.752033
 H     3.087232    -2.946134    11.889551
 H     3.525013    -4.500014    12.617352
 H     3.270051    -3.093840    13.653645
 C     1.214557    -4.887954    14.155713
 H     1.420904    -4.312773    15.067463
 H     1.891717    -5.754469    14.136766
 H     0.186710    -5.266772    14.209560
Ir     9.070601     9.249356     4.861578
 C     9.964578     7.497600     5.827228
 H    10.297244     6.849902     5.017726
 C    11.084970     7.707801     6.815526
 H    11.328541     6.762194     7.325998
 H    11.990521     8.032083     6.288645
 H    10.869398     8.459319     7.578256
 C    11.721028    10.307762     3.948511
 O    11.456531     9.511513     2.891480
 N    10.803505    10.342850     4.966789
 P     9.973177     8.649339     2.853450
 O     9.990854    11.445262     6.859256
 C    12.881027    11.077551     3.960082
 H    13.568780    10.999418     3.122140
 P     8.478610    10.709003     6.526640
 C    13.096138    11.930968     5.040849
 H    14.001332    12.531044     5.089108
 C    12.136896    12.049082     6.046482
 H    12.232095    12.746935     6.872715
 C    10.989710    11.270091     5.961222
 C    10.691787     6.974321     2.432941
 H     9.903824     6.261144     2.725144
 C    11.992958     6.673855     3.207678
 H    11.970910     6.890308     4.278925
 H    12.243153     5.609549     3.092222
 H    12.812140     7.262495     2.784230
 C    11.004645     6.808713     0.939589
 H    11.807841     7.492732     0.636300
 H    11.350877     5.781273     0.762016
 H    10.143847     6.976469     0.291490
 C     9.229794     9.301206     1.294722
 H     9.973363     9.100150     0.510566
 C     7.923906     8.542430     0.999179
 H     7.175218     8.740290     1.778152
 H     7.507699     8.891816     0.043279
 H     8.056955     7.454796     0.925808
 C     9.002799    10.814848     1.382311
 H     9.929260    11.362832     1.589525
 H     8.608728    11.178575     0.422793
 H     8.270918    11.053301     2.163728
 C     7.944323    10.281754     8.251929
 H     7.055178     9.650891     8.091631
 C     9.009048     9.475277     9.012417
 H     9.973975     9.994937     9.000159
 H     8.699507     9.376251    10.060900
 H     9.150789     8.464761     8.623417
 C     7.550214    11.498413     9.100526
 H     6.708802    12.071990     8.698986
 H     7.251884    11.127568    10.086494
 H     8.395349    12.184130     9.244670
 C     7.468225    12.195465     6.104283
 H     7.634381    12.902900     6.929525
 C     5.983026    11.802328     6.032851
 H     5.587911    11.429160     6.986154
 H     5.387074    12.682014     5.749106
 H     5.821293    11.030510     5.270319
 C     7.958039    12.837985     4.801673
 H     7.804231    12.165472     3.948907
 H     7.396307    13.764479     4.615738
 H     9.024216    13.092818     4.848049
 H     2.585957    -1.274091    14.357984
 H     8.277304     7.310906     7.236857
 H     2.204345    -1.209875    16.143117
 H     8.238726     6.180121     5.820602
 B     3.187452     3.616030     4.867879
 C     1.622835     3.231415     4.559164
 C     0.619517     3.451938     5.525867
 H     0.890990     3.859149     6.499127
 C    -0.723859     3.161766     5.275054
 C    -1.131419     2.641892     4.040530
 H    -2.175652     2.418411     3.843125
 C    -0.158819     2.437183     3.065139
 C     1.186030     2.743718     3.316702
 H     1.907213     2.577426     2.518608
 C    -1.752743     3.344172     6.352124
 F    -1.356417     4.202229     7.331466
 F    -2.049777     2.164700     6.987926
 F    -2.934419     3.825852     5.846023
 C    -0.538876     1.926665     1.704917
 F    -1.746652     1.288647     1.682101
 F     0.389206     1.047758     1.208472
 F    -0.627826     2.954696     0.797265
 C     3.212884     5.251313     4.753638
 C     2.985802     6.083715     5.864341
 H     2.883409     5.640659     6.854518
 C     2.854335     7.474357     5.729422
 C     2.982774     8.093177     4.484638
 H     2.882476     9.170595     4.382961
 C     3.205299     7.282783     3.367529
 C     3.300679     5.894123     3.502483
 H     3.429069     5.295523     2.603000
 C     2.600121     8.318106     6.944117
 F     1.812275     7.678325     7.868309
 F     1.964419     9.491651     6.650762
 F     3.765459     8.650907     7.592757
 C     3.326208     7.921834     2.011638
 F     2.389797     8.910049     1.815491
 F     3.148640     7.009210     1.004252
 F     4.559785     8.493856     1.815149
 C     4.202791     2.887467     3.812150
 C     4.036582     1.547063     3.408109
 H     3.192617     0.975809     3.792078
 C     4.907398     0.918628     2.509015
 C     6.008977     1.607648     1.987689
 H     6.684992     1.138352     1.280096
 C     6.213268     2.922892     2.409327
 C     5.336796     3.540576     3.306760
 H     5.539243     4.569215     3.600938
 C     4.641192    -0.511567     2.116341
 F     3.402818    -0.693281     1.545681
 F     4.659176    -1.352105     3.211932
 F     5.567726    -0.973879     1.217755
 F     7.013002     4.964100     1.471488
 F     8.081839     3.122760     0.939234
 C     7.383445     3.727973     1.930757
 F     8.260802     3.989841     2.963356
 C     3.685157     3.083721     6.336381
 C     3.001793     2.078237     7.031513
 H     2.067679     1.691060     6.630605
 C     3.461926     1.566503     8.249230
 C     4.648520     2.026184     8.818407
 H     5.004840     1.631276     9.766068
 C     5.362403     3.021916     8.137164
 C     4.886863     3.538542     6.925154
 H     5.464197     4.315739     6.426351
 C     2.644371     0.504863     8.917020
 F     2.640897    -0.670364     8.198357
 F     1.321732     0.869298     9.067108
 F     3.098314     0.203431    10.160779
 C     6.664220     3.500818     8.727936
 F     7.686956     2.594967     8.533899
 F     6.585102     3.699023    10.083622
 F     7.074408     4.688277     8.193515
 B     5.495407     4.522855    14.472147
 C     7.061207     4.929787    14.779477
 C     8.067851     4.725957    13.809845
 H     7.801050     4.315669    12.836524
 C     9.411769     5.022386    14.060461
 C     9.814613     5.539449    15.297667
 H    10.856987     5.772456    15.495095
 C     8.843099     5.720011    16.279853
 C     7.499345     5.404160    16.027847
 H     6.779883     5.551258    16.831545
 C    10.452959     4.811075    12.995164
 F    10.042911     3.951110    12.023692
 F    10.797379     5.980756    12.362341
 F    11.619941     4.314161    13.511101
 C     9.223384     6.220504    17.645620
 F    10.431785     6.857363    17.671103
 F     8.294987     7.097215    18.145160
 F     9.312516     5.191289    18.552557
 C     5.491011     2.890474    14.592469
 C     5.700028     2.055038    13.482991
 H     5.780906     2.492477    12.488456
 C     5.842885     0.667207    13.624758
 C     5.745039     0.053249    14.872836
 H     5.853286    -1.023029    14.977058
 C     5.535326     0.867036    15.989133
 C     5.427974     2.254538    15.849619
 H     5.300865     2.857744    16.746382
 C     6.089188    -0.173054    12.410967
 F     6.873268     0.469169    11.490326
 F     6.721349    -1.350030    12.702216
 F     4.920766    -0.505887    11.762510
 C     5.409853     0.225926    17.341297
 F     6.356837    -0.757688    17.539501
 F     5.539878     1.135431    18.349607
 F     4.183756    -0.357006    17.535270
 C     4.455841     5.220999    15.524484
 C     4.619526     6.553769    15.941517
 H     5.472747     7.123344    15.576673
 C     3.738813     7.176609    16.833405
 C     2.622766     6.496325    17.326723
 H     1.945008     6.964176    18.034324
 C     2.415045     5.183883    16.888283
 C     3.309462     4.565806    16.006924
 H     3.114764     3.535847    15.710548
 C     4.045748     8.590483    17.235866
 F     5.290478     8.704249    17.803222
 F     4.033087     9.429593    16.134228
 F     3.170267     9.113674    18.142014
 F     1.610993     3.136971    17.811710
 F     0.603760     5.013501    18.411759
 C     1.239815     4.392017    17.384503
 F     0.301310     4.156072    16.396485
 C     4.984237     5.053169    13.004137
 C     5.658694     6.053553    12.293249
 H     6.593789     6.447318    12.685205
 C     5.195831     6.546829    11.065055
 C     4.010946     6.079446    10.507567
 H     3.652782     6.457192     9.553534
 C     3.300003     5.096560    11.211870
 C     3.778729     4.593318    12.425974
 H     3.199337     3.822920    12.933303
 C     6.052640     7.559485    10.370995
 F     6.067354     8.775970    11.021209
 F     7.358486     7.124685    10.344608
 F     5.682679     7.820328     9.081152
 C     1.994746     4.629326    10.627116
 F     0.992553     5.554013    10.817888
 F     2.095509     4.442173     9.269733
 F     1.546542     3.456590    11.157209
 C     1.921062    -0.905395    15.136990
 C     8.571185     7.157649     6.195115
 H     7.607479     9.467194     4.134799
 H     7.856648     7.870045     5.555738

266
TS(7*-8iso*)I, SCF Energy: -2142.381919622259829
Ir    -0.196338    -1.370879    14.875894
 C     1.171148     0.357111    14.993839
 H     0.943793     0.930208    15.895395
 C     1.255221     1.198771    13.748037
 H     2.040542     1.963254    13.878881
 H     0.318158     1.732880    13.541754
 H     1.521852     0.605231    12.865034
 C    -2.979326    -2.254095    15.579750
 O    -2.797213    -1.392290    16.599242
 N    -1.961456    -2.403601    14.671438
 P    -1.302933    -0.545096    16.672118
 O    -1.136779    -3.446833    12.758873
 C    -4.182033    -2.948605    15.474326
 H    -4.940887    -2.806494    16.238618
 P     0.332194    -2.586193    13.020237
 C    -4.356807    -3.794253    14.379867
 H    -5.295546    -4.330499    14.255947
 C    -3.343733    -3.962639    13.437926
 H    -3.439624    -4.622938    12.581508
 C    -2.151478    -3.267904    13.624544
 C    -1.942090     1.186948    16.693496
 H    -1.030581     1.805562    16.738868
 C    -2.659574     1.467248    15.359553
 H    -2.026484     1.226237    14.494681
 H    -2.932717     2.529803    15.305775
 H    -3.586088     0.883507    15.279428
 C    -2.833211     1.509434    17.901807
 H    -3.700320     0.838379    17.948948
 H    -3.205453     2.539944    17.808808
 H    -2.290356     1.445043    18.852321
 C    -0.785424    -0.993271    18.382807
 H    -1.636194    -0.725688    19.028333
 C     0.454593    -0.173963    18.781574
 H     1.322920    -0.431229    18.159768
 H     0.725992    -0.408064    19.821384
 H     0.296201     0.909488    18.717402
 C    -0.532222    -2.505665    18.478367
 H    -1.428991    -3.092190    18.245675
 H    -0.226832    -2.759951    19.502792
 H     0.271293    -2.812640    17.794788
 C     0.493562    -1.778256    11.369165
 H     1.407551    -1.170770    11.468851
 C    -0.708554    -0.838545    11.166543
 H    -1.637482    -1.413505    11.071446
 H    -0.572347    -0.254339    10.247017
 H    -0.826820    -0.140608    12.006419
 C     0.670990    -2.766959    10.206387
 H     1.616625    -3.319288    10.262386
 H     0.675897    -2.216592     9.254934
 H    -0.147797    -3.496196    10.169634
 C     1.467852    -4.040160    13.027831
 H     1.181893    -4.618279    12.135520
 C     2.943076    -3.620855    12.909896
 H     3.145540    -2.979681    12.041946
 H     3.560065    -4.524032    12.802870
 H     3.284366    -3.100019    13.811418
 C     1.205614    -4.894810    14.276248
 H     1.384977    -4.319008    15.193015
 H     1.879286    -5.763858    14.279411
 H     0.174889    -5.269179    14.298783
Ir     8.909935     9.507028     4.643958
 C     7.941473     7.623368     4.939960
 H     8.314403     6.865915     4.245782
 C     7.606549     6.933919     6.250625
 H     6.874719     6.126285     6.084469
 H     8.490052     6.468906     6.706976
 H     7.162616     7.611153     6.988300
 C    11.650260    10.412243     3.939730
 O    11.458831     9.578928     2.890933
 N    10.636623    10.527981     4.859211
 P    10.017134     8.680162     2.822527
 O     9.844521    11.473070     6.836692
 C    12.845729    11.110435     4.053068
 H    13.594116    10.985269     3.274863
 P     8.405303    10.577968     6.614716
 C    13.032069    11.935596     5.161870
 H    13.968195    12.473385     5.289336
 C    12.026218    12.058971     6.118175
 H    12.122599    12.689544     6.997044
 C    10.841133    11.355819     5.935096
 C    10.696262     6.963353     2.824320
 H     9.798500     6.322375     2.810457
 C    11.447919     6.726991     4.146807
 H    10.826369     6.965934     5.020391
 H    11.748457     5.672760     4.213134
 H    12.361552     7.333675     4.195334
 C    11.567132     6.632540     1.602752
 H    12.408264     7.331401     1.508436
 H    11.980420     5.620470     1.721366
 H    10.996990     6.641569     0.666000
 C     9.473335     9.064404     1.104677
 H    10.318825     8.760039     0.468441
 C     8.227011     8.232632     0.751772
 H     7.362520     8.541141     1.354693
 H     7.959951     8.401398    -0.301768
 H     8.373306     7.153504     0.885823
 C     9.231154    10.569344     0.921552
 H    10.117898    11.167906     1.162794
 H     8.970737    10.769069    -0.127300
 H     8.396665    10.915845     1.545134
 C     8.345987     9.788278     8.282221
 H     7.462125     9.136601     8.233966
 C     9.599119     8.913111     8.450394
 H    10.492574     9.538214     8.563184
 H     9.498977     8.290350     9.349760
 H     9.755730     8.249150     7.589801
 C     8.168018    10.782023     9.440826
 H     7.181374    11.259703     9.435669
 H     8.255818    10.247141    10.396872
 H     8.932419    11.568991     9.423653
 C     7.151881    11.934665     6.649570
 H     7.345621    12.468616     7.592010
 C     5.736291    11.331595     6.684970
 H     5.574697    10.657782     7.536447
 H     4.999506    12.143227     6.763638
 H     5.515848    10.777701     5.763028
 C     7.330029    12.925379     5.491056
 H     7.133838    12.451586     4.521825
 H     6.615389    13.753448     5.610122
 H     8.339299    13.355085     5.474159
 H     2.548938    -1.175514    14.373504
 H     5.926600     8.496955     5.032986
 H     2.198790    -1.170779    16.166816
 H     6.351547     7.835551     3.412522
 B     3.182675     3.608012     4.884223
 C     1.617243     3.214848     4.574211
 C     0.611599     3.418946     5.543501
 H     0.878284     3.829758     6.516600
 C    -0.731075     3.120322     5.293050
 C    -1.133999     2.601581     4.056714
 H    -2.176260     2.365842     3.861129
 C    -0.162055     2.422984     3.074238
 C     1.180767     2.740597     3.326102
 H     1.901317     2.593589     2.523405
 C    -1.770918     3.333102     6.358315
 F    -1.358670     4.193240     7.329429
 F    -2.113364     2.163213     6.991559
 F    -2.936119     3.830271     5.842343
 C    -0.540000     1.924160     1.708286
 F    -1.747846     1.286957     1.681755
 F     0.389213     1.047268     1.208535
 F    -0.627762     2.953426     0.800956
 C     3.204281     5.245504     4.761226
 C     2.985202     6.082164     5.870268
 H     2.891652     5.642701     6.862976
 C     2.847489     7.471635     5.731455
 C     2.964022     8.086609     4.483988
 H     2.860851     9.163633     4.381134
 C     3.185052     7.274745     3.366948
 C     3.284568     5.885534     3.506369
 H     3.416428     5.284019     2.609093
 C     2.593781     8.316909     6.945718
 F     1.809633     7.678714     7.868425
 F     1.963903     9.491930     6.650821
 F     3.764621     8.649550     7.592237
 C     3.315294     7.917231     2.012730
 F     2.388210     8.910367     1.815373
 F     3.147982     7.008652     1.003440
 F     4.555343     8.492259     1.816638
 C     4.211320     2.884490     3.832484
 C     4.039880     1.547707     3.418354
 H     3.186890     0.981333     3.790474
 C     4.916387     0.919512     2.523861
 C     6.029505     1.605659     2.019919
 H     6.704342     1.138948     1.309119
 C     6.240813     2.918983     2.449956
 C     5.356596     3.535179     3.343376
 H     5.559623     4.561773     3.646009
 C     4.643254    -0.507679     2.120855
 F     3.406553    -0.691763     1.548276
 F     4.660387    -1.353123     3.218545
 F     5.568405    -0.973610     1.220757
 F     7.016215     4.957787     1.478550
 F     8.081474     3.121407     0.940190
 C     7.406805     3.725676     1.948978
 F     8.315728     3.991564     2.956089
 C     3.677585     3.077710     6.358148
 C     2.996245     2.076861     7.063509
 H     2.057806     1.691769     6.671074
 C     3.462882     1.565969     8.281739
 C     4.653252     2.024770     8.841791
 H     5.017061     1.629822     9.786724
 C     5.362338     3.018249     8.151803
 C     4.882038     3.531311     6.941153
 H     5.461032     4.304963     6.438334
 C     2.644255     0.501500     8.946233
 F     2.642022    -0.666682     8.206612
 F     1.321049     0.868716     9.070600
 F     3.081524     0.192690    10.203198
 C     6.667084     3.500490     8.731930
 F     7.687144     2.594100     8.534651
 F     6.585885     3.698894    10.087452
 F     7.073071     4.685190     8.196399
 B     5.495030     4.514213    14.484328
 C     7.061629     4.921033    14.786387
 C     8.067331     4.718572    13.815051
 H     7.799446     4.306589    12.842744
 C     9.410859     5.019834    14.062172
 C     9.813685     5.539253    15.298487
 H    10.855497     5.774988    15.495158
 C     8.843390     5.717598    16.282012
 C     7.500349     5.397239    16.033319
 H     6.782039     5.542479    16.838446
 C    10.452065     4.810427    12.995367
 F    10.042715     3.951066    12.023935
 F    10.796999     5.980409    12.363052
 F    11.619647     4.314252    13.511371
 C     9.223747     6.219562    17.646246
 F    10.431723     6.856975    17.671352
 F     8.295240     7.097194    18.145119
 F     9.312236     5.190721    18.553694
 C     5.490939     2.884550    14.598847
 C     5.700930     2.051878    13.487255
 H     5.781149     2.492084    12.493892
 C     5.845750     0.664089    13.625772
 C     5.747601     0.049472    14.874404
 H     5.855793    -1.026831    14.978004
 C     5.537791     0.862288    15.991977
 C     5.429023     2.248695    15.854416
 H     5.302990     2.850536    16.752147
 C     6.092332    -0.176166    12.409486
 F     6.874746     0.465167    11.485960
 F     6.721796    -1.351336    12.702299
 F     4.921508    -0.506235    11.762849
 C     5.413103     0.224995    17.345050
 F     6.357786    -0.759323    17.540850
 F     5.545322     1.137611    18.353895
 F     4.184952    -0.355815    17.536823
 C     4.460135     5.214655    15.538304
 C     4.622947     6.548927    15.951889
 H     5.476736     7.117724    15.586988
 C     3.740021     7.174347    16.839696
 C     2.623598     6.494823    17.333266
 H     1.943363     6.964562    18.037218
 C     2.416364     5.182255    16.895887
 C     3.312596     4.561349    16.019082
 H     3.117521     3.531017    15.724213
 C     4.045521     8.589798    17.238514
 F     5.290695     8.704616    17.803776
 F     4.032971     9.428922    16.135986
 F     3.169747     9.113846    18.142804
 F     1.610367     3.135929    17.812441
 F     0.602566     5.013192    18.412738
 C     1.239165     4.391276    17.386112
 F     0.301844     4.156257    16.396997
 C     4.978371     5.044092    13.021696
 C     5.656431     6.047086    12.319921
 H     6.591791     6.436352    12.715417
 C     5.197056     6.545754    11.095728
 C     4.012240     6.083137    10.531926
 H     3.657985     6.466613     9.578868
 C     3.298444     5.095029    11.224890
 C     3.774894     4.585116    12.438079
 H     3.196526     3.809866    12.939286
 C     6.053135     7.555607    10.400449
 F     6.068521     8.778184    11.029324
 F     7.359453     7.125133    10.348552
 F     5.664800     7.808973     9.123764
 C     1.994791     4.629830    10.630175
 F     0.992832     5.554124    10.818363
 F     2.096753     4.442700     9.271904
 F     1.546147     3.455989    11.157575
 C     1.888601    -0.846790    15.174609
 C     6.730116     8.352711     4.301938
 H     8.606451    10.878446     3.883863
 H     6.924899     9.403849     3.903326

266
Talkyl 8iso*, SCF Energy: -2142.403149929785286
Ir    -0.137408    -1.388266    14.828580
 C     1.250072     0.328246    14.945743
 H     1.028633     0.903151    15.847704
 C     1.352426     1.172686    13.703432
 H     2.159789     1.913617    13.836297
 H     0.429635     1.733096    13.502289
 H     1.601477     0.576973    12.816805
 C    -2.919144    -2.251290    15.563776
 O    -2.720937    -1.391981    16.584429
 N    -1.912761    -2.405828    14.642188
 P    -1.234066    -0.526300    16.610475
 O    -1.127235    -3.431881    12.700785
 C    -4.126581    -2.939180    15.471631
 H    -4.876240    -2.792998    16.244320
 P     0.351825    -2.581420    12.950528
 C    -4.318675    -3.783422    14.378669
 H    -5.260207    -4.317664    14.267497
 C    -3.320402    -3.952014    13.421144
 H    -3.432303    -4.609013    12.564048
 C    -2.123332    -3.260887    13.590517
 C    -1.874193     1.202299    16.517386
 H    -0.963540     1.823371    16.517369
 C    -2.598400     1.391171    15.170726
 H    -1.967178     1.099129    14.320395
 H    -2.879663     2.446359    15.052071
 H    -3.521947     0.798304    15.132883
 C    -2.760793     1.602082    17.701127
 H    -3.626883     0.933719    17.788835
 H    -3.137852     2.622915    17.544630
 H    -2.215695     1.599326    18.652516
 C    -0.728061    -0.887171    18.344276
 H    -1.580465    -0.582955    18.971460
 C     0.514022    -0.055808    18.708028
 H     1.383379    -0.346564    18.102772
 H     0.780351    -0.240000    19.758909
 H     0.359909     1.023705    18.592666
 C    -0.483225    -2.395093    18.515294
 H    -1.382337    -2.988696    18.310450
 H    -0.178080    -2.598874    19.551310
 H     0.320392    -2.739651    17.849920
 C     0.479558    -1.750853    11.307746
 H     1.407953    -1.162701    11.388099
 C    -0.706758    -0.780073    11.156707
 H    -1.657293    -1.324764    11.107462
 H    -0.596519    -0.202108    10.229737
 H    -0.764032    -0.077294    11.998577
 C     0.607962    -2.727759    10.128063
 H     1.547948    -3.291976    10.152147
 H     0.594984    -2.166290     9.183202
 H    -0.220010    -3.447134    10.105688
 C     1.484745    -4.037077    12.928506
 H     1.197187    -4.604984    12.030464
 C     2.958722    -3.612685    12.812696
 H     3.157858    -2.955505    11.955894
 H     3.576555    -4.512473    12.687813
 H     3.302351    -3.108562    13.723261
 C     1.231678    -4.907040    14.169142
 H     1.415998    -4.341057    15.091283
 H     1.908329    -5.773925    14.158031
 H     0.202544    -5.285331    14.193776
Ir     9.011674     9.304540     4.734423
 C     9.506008     7.508763     5.747813
 H     9.594314     6.795774     4.921722
 C    10.858692     7.665156     6.433817
 H    11.662329     7.875944     5.719205
 H    10.871103     8.465718     7.180201
 H    11.120390     6.729536     6.956414
 C    11.750405    10.326524     3.891376
 O    11.528698     9.443368     2.886614
 N    10.805470    10.431944     4.866971
 P    10.015231     8.621232     2.806017
 O     9.990666    11.470806     6.785495
 C    12.918131    11.086676     3.907409
 H    13.639374    10.980119     3.101872
 P     8.497191    10.632637     6.540720
 C    13.102118    11.964480     4.977093
 H    14.012075    12.557450     5.034916
 C    12.134482    12.109091     5.971530
 H    12.240641    12.803613     6.799018
 C    10.980979    11.335952     5.869872
 C    10.651371     6.939980     2.329878
 H     9.748733     6.306978     2.358574
 C    11.699071     6.382757     3.313014
 H    11.306388     6.180733     4.311773
 H    12.076211     5.428761     2.918975
 H    12.556090     7.060355     3.406418
 C    11.250605     6.925098     0.914370
 H    12.139743     7.565746     0.858210
 H    11.556562     5.895295     0.687222
 H    10.549541     7.230683     0.132267
 C     9.307998     9.354068     1.264228
 H    10.106127     9.282416     0.511002
 C     8.074895     8.545852     0.819857
 H     7.278295     8.593969     1.574816
 H     7.676384     8.976498    -0.110487
 H     8.296094     7.488147     0.627787
 C     8.966298    10.834580     1.484275
 H     9.821590    11.415714     1.849035
 H     8.647048    11.285239     0.533381
 H     8.133290    10.939329     2.192626
 C     8.125055    10.251743     8.321164
 H     7.235756     9.604502     8.256362
 C     9.263660     9.491631     9.020980
 H    10.199449    10.057624     8.960354
 H     9.008645     9.378222    10.083569
 H     9.432926     8.489594     8.621417
 C     7.779602    11.500885     9.144440
 H     6.870352    12.013226     8.813001
 H     7.613544    11.179921    10.178447
 H     8.602634    12.227325     9.150235
 C     7.395510    12.061315     6.133818
 H     7.581952    12.810976     6.916190
 C     5.923810    11.611752     6.172629
 H     5.615713    11.238066     7.157489
 H     5.277410    12.467307     5.927296
 H     5.733059    10.821865     5.435342
 C     7.777920    12.668734     4.777137
 H     7.571631    11.968271     3.956441
 H     7.178156    13.572023     4.594083
 H     8.836418    12.956123     4.733997
 H     2.608309    -1.222236    14.329573
 H     8.027268     7.736567     7.369973
 H     2.253077    -1.210344    16.122535
 H     8.731448     6.126651     7.196527
 B     3.186586     3.617095     4.868938
 C     1.622303     3.231764     4.561471
 C     0.619992     3.459892     5.527631
 H     0.892404     3.874069     6.497757
 C    -0.723407     3.170726     5.279723
 C    -1.132572     2.642700     4.048000
 H    -2.178115     2.421387     3.853383
 C    -0.161429     2.434669     3.070725
 C     1.183998     2.740620     3.321078
 H     1.904404     2.572441     2.522665
 C    -1.753910     3.364046     6.354981
 F    -1.361040     4.251126     7.323132
 F    -2.046201     2.176986     6.990489
 F    -2.935737     3.827431     5.845486
 C    -0.538772     1.926876     1.707838
 F    -1.747351     1.288317     1.682195
 F     0.388833     1.048149     1.209252
 F    -0.627855     2.954401     0.799343
 C     3.207626     5.251862     4.752919
 C     2.982907     6.084488     5.863765
 H     2.886088     5.642280     6.854859
 C     2.847670     7.474447     5.728569
 C     2.970649     8.092094     4.482858
 H     2.871295     9.169528     4.381460
 C     3.192763     7.281753     3.365479
 C     3.290240     5.893212     3.500902
 H     3.419851     5.294293     2.601814
 C     2.596401     8.318326     6.944163
 F     1.809798     7.678662     7.867752
 F     1.963355     9.492742     6.650512
 F     3.763778     8.650319     7.591978
 C     3.321803     7.921361     2.011488
 F     2.388453     8.910837     1.814666
 F     3.148113     7.009155     1.003424
 F     4.557962     8.493001     1.816173
 C     4.202272     2.888981     3.813264
 C     4.036808     1.548386     3.409580
 H     3.194553     0.976526     3.795794
 C     4.905074     0.920622     2.507621
 C     6.004204     1.611575     1.983261
 H     6.677533     1.144657     1.271680
 C     6.210886     2.925451     2.408298
 C     5.336356     3.542567     3.308212
 H     5.541003     4.570039     3.605503
 C     4.639780    -0.510216     2.117154
 F     3.402610    -0.693469     1.545810
 F     4.659876    -1.350941     3.213720
 F     5.567341    -0.973728     1.218359
 F     7.013345     4.965281     1.471074
 F     8.081395     3.122894     0.939252
 C     7.382829     3.729684     1.931462
 F     8.259732     3.989609     2.962896
 C     3.684942     3.085436     6.337260
 C     3.001211     2.079754     7.031721
 H     2.066547     1.693628     6.631067
 C     3.461323     1.566780     8.248933
 C     4.648358     2.025296     8.817806
 H     5.005025     1.629364     9.764885
 C     5.361948     3.021643     8.137565
 C     4.886608     3.540496     6.926304
 H     5.464436     4.319002     6.429620
 C     2.644149     0.505252     8.916514
 F     2.640804    -0.670222     8.198156
 F     1.321654     0.869436     9.066742
 F     3.098531     0.203795    10.160220
 C     6.663656     3.500780     8.728543
 F     7.686862     2.594368     8.534008
 F     6.584730     3.698474    10.084651
 F     7.072531     4.686118     8.195285
 B     5.494530     4.524007    14.471303
 C     7.060331     4.930924    14.779063
 C     8.067017     4.726623    13.809435
 H     7.799803     4.316806    12.836006
 C     9.411099     5.022415    14.060078
 C     9.814045     5.539379    15.297283
 H    10.856387     5.772566    15.494515
 C     8.842649     5.720854    16.279382
 C     7.498636     5.405947    16.027084
 H     6.778667     5.554312    16.830065
 C    10.452560     4.811243    12.994600
 F    10.042783     3.951106    12.023633
 F    10.797415     5.980614    12.362295
 F    11.619627     4.314281    13.511202
 C     9.223864     6.220835    17.644897
 F    10.431764     6.857583    17.671105
 F     8.294792     7.097356    18.145302
 F     9.312404     5.191585    18.552084
 C     5.490074     2.891542    14.592536
 C     5.698252     2.055534    13.483191
 H     5.777694     2.492921    12.488464
 C     5.841799     0.667689    13.625272
 C     5.745054     0.055002    14.874345
 H     5.853043    -1.021244    14.979050
 C     5.536159     0.869299    15.990887
 C     5.428050     2.256589    15.850264
 H     5.300483     2.860420    16.746635
 C     6.088370    -0.173249    12.410859
 F     6.872625     0.468878    11.490018
 F     6.721147    -1.349793    12.702323
 F     4.920432    -0.506023    11.762540
 C     5.411564     0.228286    17.343649
 F     6.357147    -0.756935    17.539834
 F     5.543106     1.137779    18.353414
 F     4.184876    -0.355630    17.536065
 C     4.455157     5.222043    15.523800
 C     4.618977     6.554831    15.940914
 H     5.471339     7.125129    15.574733
 C     3.738485     7.176881    16.833630
 C     2.622258     6.496766    17.326912
 H     1.944113     6.964748    18.034093
 C     2.414194     5.184656    16.887771
 C     3.308640     4.567007    16.006272
 H     3.113868     3.537093    15.709798
 C     4.045223     8.590572    17.235717
 F     5.290477     8.704060    17.803557
 F     4.033234     9.429626    16.134779
 F     3.170047     9.113744    18.142125
 F     1.611179     3.137358    17.811687
 F     0.603561     5.013520    18.411789
 C     1.239497     4.392225    17.384425
 F     0.301159     4.156003    16.396493
 C     4.984012     5.054127    13.003215
 C     5.659675     6.053110    12.291525
 H     6.595499     6.446019    12.682493
 C     5.196988     6.547059    11.063655
 C     4.010997     6.081059    10.507213
 H     3.652829     6.459192     9.553271
 C     3.299711     5.098147    11.211422
 C     3.778101     4.594976    12.425588
 H     3.198222     3.824944    12.932870
 C     6.054455     7.560037    10.369288
 F     6.067587     8.776456    11.021129
 F     7.359854     7.126388    10.344097
 F     5.682630     7.821004     9.081139
 C     1.994471     4.630160    10.626749
 F     0.992371     5.554139    10.817929
 F     2.095416     4.442145     9.269774
 F     1.546654     3.456811    11.157305
 C     1.950535    -0.884737    15.128736
 C     8.379339     7.006489     6.635793
 H     7.604364     8.574076     4.540363
 H     7.512089     6.702821     6.037768

266
TH 8iso*, SCF Energy: -2142.423678559083328
Ir    -0.157633    -1.360785    14.820471
 C     1.199025     0.377726    14.920745
 H     0.985437     0.945213    15.829253
 C     1.251438     1.224818    13.677255
 H     2.030757     1.997048    13.796996
 H     0.305576     1.750301    13.490422
 H     1.507913     0.637857    12.786953
 C    -2.924922    -2.253398    15.567267
 O    -2.728185    -1.396109    16.589672
 N    -1.920715    -2.399695    14.642112
 P    -1.246318    -0.525410    16.622912
 O    -1.128605    -3.430079    12.703704
 C    -4.129109    -2.947238    15.476847
 H    -4.877634    -2.806630    16.251682
 P     0.344696    -2.570683    12.955013
 C    -4.319263    -3.790543    14.382969
 H    -5.258410    -4.329083    14.272822
 C    -3.321166    -3.954498    13.424382
 H    -3.431226    -4.612104    12.567626
 C    -2.126888    -3.258669    13.592401
 C    -1.906474     1.199117    16.601268
 H    -1.002793     1.830388    16.613872
 C    -2.648067     1.429429    15.270741
 H    -2.024987     1.172411    14.403270
 H    -2.938384     2.485869    15.191156
 H    -3.567163     0.830611    15.222429
 C    -2.783718     1.546932    17.811235
 H    -3.640604     0.865816    17.891523
 H    -3.172985     2.568437    17.692714
 H    -2.225255     1.519684    18.754299
 C    -0.713887    -0.928998    18.339827
 H    -1.562051    -0.649746    18.984046
 C     0.523516    -0.093911    18.711319
 H     1.389330    -0.360539    18.090027
 H     0.802381    -0.301352    19.754589
 H     0.357525     0.986641    18.623878
 C    -0.453279    -2.438033    18.469903
 H    -1.349589    -3.034198    18.260064
 H    -0.135713    -2.664907    19.497261
 H     0.345674    -2.758206    17.787060
 C     0.484347    -1.759981    11.303108
 H     1.388774    -1.137777    11.397554
 C    -0.732917    -0.837483    11.106154
 H    -1.655213    -1.423873    11.013119
 H    -0.606988    -0.250019    10.187150
 H    -0.857175    -0.142116    11.947430
 C     0.673319    -2.746391    10.140436
 H     1.631675    -3.276790    10.190603
 H     0.659627    -2.197705     9.188236
 H    -0.128759    -3.494252    10.110604
 C     1.484491    -4.021589    12.957700
 H     1.205860    -4.597630    12.061919
 C     2.958184    -3.593601    12.849907
 H     3.161092    -2.938187    11.992656
 H     3.579503    -4.492137    12.731287
 H     3.293568    -3.085321    13.761051
 C     1.223934    -4.882589    14.202829
 H     1.398534    -4.308663    15.121943
 H     1.903726    -5.747055    14.204233
 H     0.195889    -5.264327    14.221931
Ir     9.029055     9.328344     4.665865
 C     7.547903     7.860774     4.681453
 H     7.446789     7.349060     3.718340
 C     8.529070     7.132097     5.595442
 H     8.910939     6.183678     5.200245
 H     9.512102     7.733637     5.768561
 H     8.155611     6.995204     6.618139
 C    11.776457    10.374226     3.848295
 O    11.545710     9.521008     2.817845
 N    10.821179    10.478603     4.806951
 P    10.091171     8.622731     2.781165
 O     9.993335    11.490732     6.722287
 C    12.958775    11.109888     3.893646
 H    13.687809    11.003457     3.095338
 P     8.508042    10.648510     6.471960
 C    13.145559    11.962904     4.982671
 H    14.068656    12.531430     5.069006
 C    12.165225    12.104880     5.964085
 H    12.270449    12.777367     6.809767
 C    10.999023    11.355417     5.826651
 C    10.771002     6.905061     2.681617
 H     9.875646     6.266763     2.775747
 C    11.708422     6.640170     3.874043
 H    11.246933     6.848683     4.845688
 H    12.012600     5.584719     3.870377
 H    12.617992     7.247107     3.795982
 C    11.485268     6.589881     1.359051
 H    12.324223     7.277346     1.189685
 H    11.889183     5.568546     1.406310
 H    10.815704     6.631964     0.492817
 C     9.469474     9.073104     1.107065
 H    10.275901     8.781431     0.417121
 C     8.195245     8.263239     0.803767
 H     7.379212     8.546432     1.482749
 H     7.860344     8.479035    -0.221555
 H     8.344168     7.178492     0.878777
 C     9.234213    10.584311     0.975745
 H    10.135109    11.169394     1.196123
 H     8.934757    10.812877    -0.056937
 H     8.424993    10.919556     1.637922
 C     8.297622     9.983199     8.187833
 H     7.418079     9.325396     8.105135
 C     9.522405     9.133835     8.569851
 H    10.416317     9.762669     8.649157
 H     9.348469     8.660223     9.545797
 H     9.734826     8.335349     7.849604
 C     8.024607    11.060824     9.249551
 H     7.077365    11.587950     9.088025
 H     7.962993    10.586327    10.238689
 H     8.829997    11.805825     9.284156
 C     7.381504    12.106095     6.334414
 H     7.626253    12.721813     7.213141
 C     5.907025    11.671750     6.399775
 H     5.663651    11.098826     7.304156
 H     5.268573    12.567235     6.395021
 H     5.637415    11.063007     5.528668
 C     7.679215    12.928596     5.073231
 H     7.427437    12.369814     4.163349
 H     7.070113    13.844446     5.083356
 H     8.733423    13.226845     5.018870
 H     2.576763    -1.140411    14.267901
 H     6.220166     8.568957     6.261004
 H     2.259910    -1.145892    16.068424
 H     5.590254     7.186429     5.353642
 B     3.178023     3.616947     4.871655
 C     1.613040     3.221578     4.568791
 C     0.609019     3.423176     5.539767
 H     0.877507     3.830553     6.513761
 C    -0.733685     3.125474     5.289588
 C    -1.138050     2.610632     4.051883
 H    -2.180939     2.379772     3.853869
 C    -0.165794     2.428492     3.070681
 C     1.176268     2.746906     3.321377
 H     1.896128     2.599433     2.518241
 C    -1.769534     3.331449     6.358740
 F    -1.358806     4.193261     7.329222
 F    -2.112893     2.163694     6.990913
 F    -2.937972     3.829690     5.842578
 C    -0.541132     1.924628     1.706354
 F    -1.748217     1.287011     1.681447
 F     0.388932     1.047730     1.208741
 F    -0.628022     2.953690     0.799224
 C     3.193154     5.251282     4.752975
 C     2.963472     6.084215     5.862546
 H     2.873760     5.642896     6.854745
 C     2.820703     7.472771     5.725547
 C     2.930298     8.087874     4.478095
 H     2.821753     9.164344     4.375810
 C     3.172521     7.280142     3.363666
 C     3.282833     5.892920     3.501222
 H     3.428064     5.294751     2.603967
 C     2.588587     8.318266     6.943278
 F     1.807945     7.678632     7.869993
 F     1.962035     9.494509     6.651079
 F     3.760513     8.648573     7.589386
 C     3.316185     7.920771     2.011392
 F     2.387335     8.911869     1.813644
 F     3.148017     7.009055     1.002712
 F     4.555367     8.491524     1.818485
 C     4.196107     2.892195     3.814631
 C     4.027703     1.552260     3.411163
 H     3.180451     0.984990     3.792750
 C     4.897249     0.920592     2.514049
 C     6.002001     1.606502     1.993274
 H     6.674574     1.136594     1.282425
 C     6.209954     2.922133     2.414370
 C     5.333057     3.542733     3.310847
 H     5.538225     4.571019     3.605735
 C     4.623565    -0.508529     2.121466
 F     3.390713    -0.692395     1.549370
 F     4.656929    -1.351961     3.218326
 F     5.524268    -0.976580     1.211358
 F     7.012309     4.963172     1.472242
 F     8.080488     3.122479     0.940170
 C     7.381802     3.725976     1.933094
 F     8.260400     3.989711     2.963576
 C     3.681756     3.087879     6.339399
 C     3.000424     2.081100     7.034739
 H     2.067374     1.691921     6.633717
 C     3.460992     1.569330     8.251906
 C     4.648337     2.028751     8.819519
 H     5.007775     1.631109     9.764858
 C     5.361172     3.024853     8.137852
 C     4.883751     3.543637     6.927111
 H     5.460786     4.322095     6.429298
 C     2.644457     0.505675     8.917778
 F     2.641060    -0.669439     8.198162
 F     1.321630     0.869430     9.067042
 F     3.098354     0.203590    10.160983
 C     6.664666     3.502264     8.727597
 F     7.685970     2.595101     8.533923
 F     6.585049     3.699220    10.083808
 F     7.074506     4.688683     8.193507
 B     5.495032     4.523517    14.471147
 C     7.060497     4.930900    14.779076
 C     8.067176     4.726738    13.809461
 H     7.800057     4.316727    12.836097
 C     9.411143     5.022528    14.060239
 C     9.814020     5.539141    15.297591
 H    10.856387     5.771996    15.495064
 C     8.842554     5.720217    16.279727
 C     7.498583     5.405368    16.027365
 H     6.778847     5.553289    16.830699
 C    10.452493     4.811209    12.994814
 F    10.042821     3.951163    12.023728
 F    10.797415     5.980810    12.362367
 F    11.619533     4.314374    13.511169
 C     9.223517     6.220177    17.645385
 F    10.431712     6.857246    17.671152
 F     8.295118     7.097287    18.145061
 F     9.312263     5.191083    18.552646
 C     5.491537     2.890844    14.591400
 C     5.700909     2.055173    13.481793
 H     5.780618     2.492965    12.487250
 C     5.845451     0.667357    13.623139
 C     5.747840     0.054519    14.872475
 H     5.856103    -1.021743    14.977045
 C     5.537887     0.868368    15.989435
 C     5.429680     2.255663    15.848929
 H     5.303099     2.859089    16.745677
 C     6.091595    -0.174865    12.408269
 F     6.874686     0.465466    11.485596
 F     6.721520    -1.350728    12.702196
 F     4.920806    -0.505978    11.762507
 C     5.412940     0.227754    17.342676
 F     6.357367    -0.757436    17.539725
 F     5.544146     1.138355    18.353048
 F     4.185377    -0.355271    17.536003
 C     4.455736     5.221609    15.523993
 C     4.618675     6.555038    15.939903
 H     5.470089     7.125896    15.572408
 C     3.738916     7.176818    16.833536
 C     2.624438     6.495618    17.329037
 H     1.947029     6.963488    18.036916
 C     2.416106     5.183652    16.889965
 C     3.310066     4.566010    16.007738
 H     3.115539     3.535997    15.711297
 C     4.045566     8.590690    17.236457
 F     5.290587     8.704490    17.803146
 F     4.032911     9.430014    16.134890
 F     3.170136     9.113776    18.142163
 F     1.610970     3.136812    17.811815
 F     0.603612     5.013521    18.411904
 C     1.240055     4.392134    17.384926
 F     0.301622     4.156248    16.396630
 C     4.984339     5.054102    13.003270
 C     5.659159     6.054090    12.292278
 H     6.595173     6.446677    12.683099
 C     5.195704     6.548622    11.064861
 C     4.009312     6.083251    10.508716
 H     3.650239     6.462212     9.555448
 C     3.299204     5.098804    11.211999
 C     3.778867     4.594449    12.425126
 H     3.200601     3.822707    12.931577
 C     6.053039     7.561397    10.370902
 F     6.067328     8.776337    11.021214
 F     7.359780     7.126831    10.343912
 F     5.682461     7.821091     9.080818
 C     1.994136     4.630443    10.627000
 F     0.992298     5.554233    10.818012
 F     2.095586     4.442258     9.269911
 F     1.546639     3.456875    11.157192
 C     1.929232    -0.820925    15.083067
 C     6.172058     8.116891     5.261666
 H     8.462691    10.494790     3.783618
 H     5.602355     8.795470     4.615358

268
TS(7-7'), SCF Energy: -2143.599071826881300
Ir    -1.299570     5.069641    14.455343
 C    -2.285986     2.964380    13.926574
 H    -1.696316     2.239440    14.487692
 P     0.209394     4.062738    15.852161
 O     1.320504     3.382141    14.718140
 N     0.155941     4.476680    13.030949
 C     1.212582     3.712940    13.407804
 P    -1.986502     6.336468    12.688258
 O    -0.998946     5.695016    11.421542
 C     2.158209     3.266384    12.486690
 H     2.978207     2.638607    12.822940
 C     2.008799     3.663497    11.155823
 H     2.733485     3.335453    10.412169
 C     0.955935     4.495054    10.767345
 H     0.838236     4.845483     9.747644
 C     0.042971     4.888623    11.743249
 C    -0.096597     2.549590    16.861439
 H    -0.656048     1.898200    16.171685
 C    -1.015117     2.897822    18.046288
 H    -0.468772     3.433125    18.833618
 H    -1.413446     1.976732    18.487698
 H    -1.869795     3.519245    17.747406
 C     1.179822     1.808777    17.292458
 H     1.830197     1.577627    16.440308
 H     0.901389     0.862329    17.775542
 H     1.761529     2.388917    18.020736
 C     1.304548     5.170838    16.851867
 H     1.893317     4.506178    17.500318
 C     0.441765     6.110223    17.716291
 H    -0.168856     6.771543    17.088491
 H     1.099109     6.741906    18.327719
 H    -0.236302     5.576153    18.392554
 C     2.274569     5.968936    15.965842
 H     2.917832     5.317546    15.364089
 H     2.921996     6.582978    16.608430
 H     1.733206     6.646901    15.292425
 C    -3.612065     6.238033    11.812409
 H    -3.827531     5.161241    11.843778
 C    -4.723138     6.959457    12.597235
 H    -4.719597     6.709172    13.665641
 H    -5.697563     6.668007    12.179663
 H    -4.645256     8.050014    12.499195
 C    -3.561436     6.679229    10.340326
 H    -3.334602     7.747964    10.240623
 H    -4.547916     6.511043     9.885802
 H    -2.819590     6.115241     9.764055
 C    -1.464915     8.111454    12.682437
 C     0.066664     8.242597    12.641143
 H     0.528735     7.787986    13.527307
 H     0.334520     9.307036    12.636104
 H     0.501504     7.784547    11.745568
 C    -2.054646     8.846529    13.902689
 H    -3.144212     8.755924    13.984483
 H    -1.817911     9.916626    13.821983
 H    -1.617033     8.467559    14.835562
Ir    10.476113     2.904761     4.175848
 C    12.206728     4.466076     3.803526
 H    12.898718     3.910030     3.171365
 P     8.975835     3.908340     2.729293
 O     7.915950     4.688815     3.836227
 N     9.030236     3.655789     5.581206
 C     7.982560     4.402892     5.154892
 P    10.962802     1.594034     6.008646
 O    10.012054     2.342220     7.225553
 C     6.992447     4.864612     6.021664
 H     6.188960     5.484402     5.633534
 C     7.074612     4.484949     7.361651
 H     6.318717     4.825403     8.067696
 C     8.093129     3.633312     7.797881
 H     8.149643     3.268812     8.817656
 C     9.040152     3.221103     6.865177
 C     9.166858     5.365082     1.592978
 H     9.720728     6.082276     2.209364
 C    10.016922     4.993221     0.368011
 H     9.439639     4.400315    -0.353589
 H    10.343966     5.907352    -0.144582
 H    10.914669     4.417849     0.629176
 C     7.848460     6.048233     1.189108
 H     7.238089     6.320346     2.057342
 H     8.091835     6.972026     0.644005
 H     7.240083     5.426396     0.520560
 C     7.831971     2.771833     1.811579
 H     7.253748     3.429834     1.147686
 C     8.649482     1.783361     0.960918
 H     9.243160     1.111964     1.593926
 H     7.964156     1.165893     0.365272
 H     9.339310     2.280752     0.268399
 C     6.844691     2.043081     2.733611
 H     6.255248     2.739945     3.340123
 H     6.146116     1.457720     2.118026
 H     7.362217     1.346038     3.405038
 C    12.538578     1.597489     6.987711
 H    12.709107     2.671382     7.133439
 C    13.715961     1.021284     6.180471
 H    13.730663     1.377527     5.140646
 H    14.660844     1.316600     6.657225
 H    13.691630    -0.075636     6.157844
 C    12.409465     0.995750     8.394573
 H    12.259361    -0.086128     8.376464
 H    13.343062     1.190837     8.941865
 H    11.587982     1.451526     8.959788
 C    10.337658    -0.136178     5.970313
 C     8.804231    -0.177139     5.906684
 H     8.431614     0.308080     4.995397
 H     8.470146    -1.222130     5.885588
 H     8.340455     0.306674     6.774661
 C    10.991005    -0.861482     4.775204
 H    12.085917    -0.788047     4.770194
 H    10.735034    -1.927811     4.816150
 H    10.627347    -0.450944     3.824219
 H    -3.997333     4.258836    14.143451
 H    11.739442     4.853411     5.865909
 H    -3.316258     3.604561    15.715189
 H    12.908810     3.465820     5.535456
 H    -2.867733     1.649856    12.347140
 H    12.782636     6.455002     3.487986
 H    -1.425517     2.583948    11.966000
 H    11.640057     5.886552     2.286335
 H    -3.028605     3.361908    11.921033
 H    11.076138     6.305936     3.933363
 C     6.529879    -1.765722    15.006304
 B     5.490606    -1.157569    13.912054
 C     7.640154    -1.052014    15.481031
 H     7.801809    -0.025258    15.156958
 C     8.548811    -1.614384    16.385712
 C     8.386616    -2.913637    16.857201
 H     9.075928    -3.336615    17.581548
 C     7.293959    -3.644885    16.380610
 C     6.401144    -3.092722    15.460314
 H     5.577817    -3.706529    15.096948
 F     9.255745     0.470153    17.268246
 F    10.580418    -0.514459    15.822420
 F    10.397746    -1.338289    17.873183
 C     9.689654    -0.769832    16.851692
 F     5.763051    -5.367489    16.989997
 F     7.658047    -5.231849    18.097285
 F     7.634892    -5.979543    16.025946
 C     7.084417    -5.043717    16.870316
 C     5.634499     0.468934    13.801768
 C     5.569815     1.258688    14.964627
 H     5.455763     0.773125    15.934084
 C     5.636658     2.654563    14.917741
 C     5.747795     3.325240    13.700281
 H     5.778010     4.410108    13.659437
 C     5.780677     2.559734    12.534743
 C     5.729659     1.161961    12.581787
 H     5.750147     0.608404    11.645179
 F     6.462177     3.104797    17.123819
 F     4.292661     3.199866    16.784115
 F     5.622749     4.781775    15.965744
 C     5.512717     3.438408    16.187841
 F     7.213025     3.593708    10.935769
 F     5.200656     4.449327    11.206539
 F     5.469870     2.500630    10.177748
 C     5.897112     3.264163    11.223911
 C     5.908994    -1.897517    12.514743
 C     5.159076    -2.916617    11.906938
 H     4.209993    -3.220658    12.344745
 C     5.609789    -3.570406    10.751001
 C     6.810250    -3.202353    10.140785
 H     7.148864    -3.690637     9.232015
 C     7.573276    -2.191171    10.734044
 C     7.139906    -1.574601    11.909771
 H     7.771950    -0.813223    12.363686
 F     4.015705    -5.316729    11.081001
 F     5.624837    -5.657179     9.624411
 F     3.962065    -4.297248     9.147780
 C     4.805781    -4.693115    10.158783
 F     9.331095    -0.585103    10.586495
 F     8.775943    -1.664418     8.738802
 F     9.873787    -2.722498    10.320046
 C     8.875947    -1.788212    10.102107
 C     3.915048    -1.390125    14.296651
 C     2.953626    -0.928839    13.374156
 H     3.288352    -0.498496    12.431698
 C     1.586980    -0.984185    13.639815
 C     1.107889    -1.534236    14.837449
 H     0.042208    -1.589028    15.043418
 C     2.038205    -2.011587    15.759085
 C     3.419076    -1.919998    15.499291
 H     4.112350    -2.282526    16.256525
 F    -0.369162    -1.315816    12.313195
 F     1.183223    -0.011379    11.489821
 F    -0.051451     0.677718    13.200504
 C     0.602425    -0.417550    12.663279
 F     0.302043    -3.129665    16.988248
 F     1.554236    -1.692346    18.088347
 F     2.385006    -3.625603    17.473842
 C     1.565200    -2.609532    17.059598
 C     2.497858     9.839251     3.560827
 B     3.524348     9.214687     4.657691
 C     1.383478     9.137409     3.082766
 H     1.227417     8.109695     3.401390
 C     0.468139     9.707653     2.189514
 C     0.634039    11.004604     1.722941
 H    -0.054758    11.435552     1.002977
 C     1.736685    11.720108     2.195063
 C     2.632630    11.165942     3.109296
 H     3.461494    11.776550     3.465168
 F    -0.206747     7.667121     1.231342
 F    -1.548227     8.575904     2.737416
 F    -1.378842     9.414966     0.691069
 C    -0.665071     8.867108     1.705493
 F     3.268549    13.427200     1.581244
 F     1.371929    13.291971     0.473610
 F     1.394452    14.041988     2.547250
 C     1.947362    13.110713     1.701169
 C     3.389440     7.581409     4.748404
 C     3.511286     6.797829     3.583958
 H     3.636828     7.293945     2.620942
 C     3.498249     5.396738     3.618788
 C     3.368352     4.717531     4.834490
 H     3.374116     3.631156     4.867649
 C     3.263655     5.478188     6.006426
 C     3.274310     6.878056     5.960816
 H     3.211916     7.428086     6.897822
 F     2.940683     5.071718     1.305562
 F     5.048449     4.823156     1.924855
 F     3.517041     3.308321     2.421028
 C     3.738635     4.645659     2.333749
 F     1.816653     4.463656     7.632510
 F     3.829513     3.604651     7.364141
 F     3.558480     5.554803     8.384596
 C     3.133144     4.786831     7.332830
 C     3.106414     9.955484     6.054581
 C     3.854994    10.979087     6.659397
 H     4.797122    11.292776     6.213603
 C     3.415012    11.624303     7.824220
 C     2.222826    11.244443     8.446023
 H     1.891380    11.724369     9.363512
 C     1.456722    10.238014     7.847166
 C     1.880213     9.631056     6.663446
 H     1.243652     8.874080     6.208688
 F     5.012482    13.372948     7.491148
 F     3.403814    13.714061     8.947753
 F     5.066764    12.354144     9.423931
 C     4.222113    12.748475     8.413365
 F    -0.297557     8.626348     7.984758
 F     0.254244     9.717880     9.836998
 F    -0.855497    10.722682     8.249569
 C     0.157406     9.820734     8.474326
 C     5.098977     9.458397     4.300981
 C     6.055910     9.044538     5.249373
 H     5.713885     8.630258     6.196373
 C     7.427462     9.136835     5.010850
 C     7.907649     9.667376     3.806811
 H     8.973539     9.748913     3.612524
 C     6.975902    10.095995     2.860884
 C     5.596992     9.975596     3.096231
 H     4.907940    10.306119     2.320587
 F     9.460427     9.436906     6.254072
 F     7.810595     8.391181     7.242325
 F     8.899451     7.379114     5.638814
 C     8.393810     8.601626     6.026479
 F     8.718084    11.171825     1.648318
 F     7.464022     9.729458     0.549566
 F     6.647010    11.680893     1.101489
 C     7.453190    10.666902     1.556221
 C    -3.167070     3.768529    14.649775
 C    -2.403741     2.643239    12.460567
 C    12.162275     4.146160     5.151114
 C    11.878687     5.844116     3.346165
 H    -0.415201     6.357541    14.760861
 H    -2.191340     5.779879    15.575788
 H    11.406555     2.161921     3.119200
 H     9.479335     1.712604     3.840755
 H    10.667506    -0.601503     6.908746
 H    -1.881931     8.540827    11.760469

268
7', SCF Energy: -2143.625193410504835
Ir    -1.302586     5.075285    14.456999
 C    -2.300144     2.974379    13.934414
 H    -1.716435     2.247302    14.499042
 P     0.201108     4.064833    15.856481
 O     1.315120     3.381326    14.724651
 N     0.152267     4.474761    13.035070
 C     1.207524     3.710084    13.414141
 P    -1.983699     6.341595    12.686988
 O    -0.997880     5.693966    11.422227
 C     2.153918     3.261026    12.495123
 H     2.971924     2.631775    12.833709
 C     2.007601     3.657490    11.163993
 H     2.733117     3.327620    10.422142
 C     0.956695     4.490453    10.773096
 H     0.841253     4.839404     9.752596
 C     0.042232     4.886040    11.746673
 C    -0.115265     2.555117    16.868433
 H    -0.675712     1.904456    16.178893
 C    -1.035880     2.909815    18.050378
 H    -0.489225     3.442414    18.839275
 H    -1.441611     1.991513    18.491188
 H    -1.885915     3.536408    17.748332
 C     1.156534     1.809683    17.305145
 H     1.808255     1.573894    16.455306
 H     0.872318     0.865603    17.789379
 H     1.738247     2.389663    18.033731
 C     1.296540     5.170240    16.858421
 H     1.881078     4.504535    17.509540
 C     0.434413     6.113589    17.719106
 H    -0.173127     6.775319    17.088742
 H     1.092318     6.744733    18.330469
 H    -0.246298     5.582780    18.395184
 C     2.271681     5.964132    15.974404
 H     2.914384     5.309853    15.375312
 H     2.919298     6.576550    16.618246
 H     1.734303     6.643042    15.298754
 C    -3.609581     6.247355    11.810875
 H    -3.831428     5.171995    11.847665
 C    -4.716684     6.979361    12.591588
 H    -4.715218     6.734375    13.661265
 H    -5.692712     6.691784    12.175165
 H    -4.632127     8.068917    12.488143
 C    -3.555477     6.680334    10.336357
 H    -3.322096     7.747151    10.231091
 H    -4.542482     6.514992     9.881805
 H    -2.816014     6.109297     9.763978
 C    -1.455309     8.114619    12.678683
 C     0.076853     8.239717    12.637452
 H     0.537114     7.783661    13.523864
 H     0.348917     9.303133    12.631971
 H     0.509984     7.779575    11.742094
 C    -2.042259     8.853668    13.897932
 H    -3.132151     8.767382    13.979926
 H    -1.801318     9.922631    13.815419
 H    -1.605933     8.474406    14.831300
Ir    10.338137     2.908774     4.132207
 C    12.280836     4.143871     4.028452
 H    13.017078     3.520833     4.536625
 P     8.879658     3.971599     2.711608
 O     7.777898     4.678379     3.839044
 N     8.854494     3.519647     5.532302
 C     7.839054     4.327434     5.143527
 P    10.971581     1.644230     5.914736
 O     9.959636     2.286397     7.156950
 C     6.892877     4.804830     6.049356
 H     6.104534     5.465720     5.701046
 C     7.005984     4.399483     7.380675
 H     6.282502     4.752563     8.113798
 C     8.025278     3.533533     7.784480
 H     8.121412     3.184252     8.806726
 C     8.938225     3.111870     6.821136
 C     9.193140     5.476444     1.682026
 H     9.920616     6.047686     2.279360
 C     9.851250     5.070402     0.350195
 H     9.112982     4.630088    -0.332714
 H    10.268469     5.960870    -0.136609
 H    10.667451     4.347832     0.472565
 C     7.956880     6.360778     1.450171
 H     7.501968     6.694870     2.389271
 H     8.260618     7.249724     0.879748
 H     7.189382     5.839724     0.863663
 C     7.765454     2.875226     1.715205
 H     7.190442     3.547483     1.061824
 C     8.603152     1.906380     0.858711
 H     9.205246     1.242950     1.492320
 H     7.927595     1.277317     0.264660
 H     9.284304     2.413947     0.166616
 C     6.782905     2.098408     2.606699
 H     6.171629     2.760195     3.228827
 H     6.105231     1.515206     1.966761
 H     7.314243     1.394278     3.260575
 C    12.580033     1.813193     6.808254
 H    12.745058     2.901880     6.774408
 C    13.727565     1.128027     6.041770
 H    13.716730     1.347655     4.966256
 H    14.686973     1.471861     6.453803
 H    13.695998     0.037788     6.166455
 C    12.532138     1.375247     8.282108
 H    12.348590     0.298139     8.380683
 H    13.505686     1.585120     8.747565
 H    11.760235     1.908274     8.848687
 C    10.465680    -0.130082     5.927026
 C     8.933094    -0.258898     5.899177
 H     8.514747     0.177340     4.982723
 H     8.663192    -1.322007     5.914632
 H     8.458209     0.218616     6.763781
 C    11.114053    -0.875261     4.743322
 H    12.207453    -0.794791     4.722653
 H    10.864242    -1.942744     4.814174
 H    10.731302    -0.494830     3.787069
 H    -4.004214     4.279911    14.144069
 H    10.851623     5.716746     4.428134
 H    -3.330415     3.626568    15.718988
 H    11.419846     4.794566     5.909910
 H    -2.889185     1.659578    12.357621
 H    13.526560     5.301452     2.747571
 H    -1.438038     2.580477    11.977489
 H    13.031557     3.757206     2.030931
 H    -3.034598     3.371473    11.925970
 H    11.886719     5.117244     2.134840
 C     6.525266    -1.767081    15.010854
 B     5.487894    -1.161079    13.913371
 C     7.633855    -1.052112    15.487871
 H     7.793716    -0.024805    15.165074
 C     8.544748    -1.614210    16.390793
 C     8.383557    -2.914193    16.861028
 H     9.072677    -3.338639    17.584678
 C     7.291566    -3.645674    16.383524
 C     6.397878    -3.094416    15.463866
 H     5.575011    -3.709218    15.100930
 F     9.255116     0.470161    17.269044
 F    10.579184    -0.515011    15.823218
 F    10.397741    -1.338822    17.873750
 C     9.687628    -0.769777    16.853103
 F     5.762347    -5.367940    16.990363
 F     7.657849    -5.232551    18.098165
 F     7.634632    -5.979606    16.026395
 C     7.083377    -5.044609    16.871758
 C     5.630344     0.466113    13.802345
 C     5.564634     1.256301    14.964992
 H     5.448277     0.770805    15.934160
 C     5.634364     2.652171    14.918327
 C     5.747357     3.322267    13.700839
 H     5.779132     4.407054    13.660414
 C     5.779586     2.557073    12.535054
 C     5.726806     1.159066    12.582239
 H     5.746933     0.604782    11.646025
 F     6.462095     3.105016    17.123547
 F     4.292318     3.199346    16.784448
 F     5.622598     4.781097    15.965591
 C     5.511431     3.437487    16.187939
 F     7.212806     3.593399    10.936061
 F     5.200718     4.448692    11.206880
 F     5.469860     2.500229    10.177834
 C     5.896983     3.262985    11.224656
 C     5.908807    -1.902439    12.516408
 C     5.159005    -2.920537    11.906848
 H     4.209504    -3.225268    12.343573
 C     5.610034    -3.573061    10.750183
 C     6.810835    -3.206361    10.138903
 H     7.149429    -3.697629     9.229850
 C     7.573556    -2.195397    10.733863
 C     7.139983    -1.580652    11.911034
 H     7.772707    -0.820540    12.366053
 F     4.015316    -5.317158    11.081134
 F     5.624601    -5.657944     9.624009
 F     3.961713    -4.297455     9.147861
 C     4.804987    -4.694275    10.158339
 F     9.330629    -0.586727    10.586839
 F     8.775735    -1.664990     8.739260
 F     9.874231    -2.723595    10.320056
 C     8.876044    -1.789699    10.102127
 C     3.912269    -1.394147    14.296732
 C     2.951043    -0.932936    13.374152
 H     3.285581    -0.504417    12.430888
 C     1.584544    -0.985087    13.640391
 C     1.104642    -1.533311    14.838546
 H     0.038982    -1.585849    15.045546
 C     2.035109    -2.011936    15.759352
 C     3.415890    -1.922554    15.499605
 H     4.108043    -2.285558    16.257596
 F    -0.369754    -1.315916    12.313070
 F     1.183001    -0.011373    11.489917
 F    -0.051740     0.677921    13.200556
 C     0.601548    -0.417542    12.662851
 F     0.301117    -3.129936    16.988576
 F     1.553680    -1.692406    18.088370
 F     2.384024    -3.625617    17.473556
 C     1.563514    -2.609562    17.059522
 C     2.508275     9.819043     3.557646
 B     3.543923     9.208948     4.654482
 C     1.401438     9.103381     3.077948
 H     1.245412     8.074292     3.397383
 C     0.486912     9.668619     2.180369
 C     0.646399    10.970056     1.713767
 H    -0.044456    11.395080     0.992015
 C     1.739203    11.701100     2.190198
 C     2.634036    11.148209     3.108242
 H     3.456801    11.762433     3.472411
 F    -0.226560     7.587392     1.302140
 F    -1.549740     8.572086     2.748902
 F    -1.367994     9.396705     0.699439
 C    -0.659115     8.827716     1.718715
 F     3.266857    13.424937     1.581802
 F     1.371393    13.289021     0.474765
 F     1.394794    14.037042     2.546200
 C     1.946605    13.099928     1.700784
 C     3.413227     7.576433     4.750059
 C     3.541827     6.792471     3.587319
 H     3.680343     7.287652     2.625681
 C     3.514354     5.392343     3.621050
 C     3.370782     4.713001     4.835205
 H     3.369719     3.626514     4.868217
 C     3.265582     5.474881     6.006528
 C     3.285374     6.874310     5.961447
 H     3.220297     7.424538     6.898122
 F     2.946214     5.073199     1.305511
 F     5.053584     4.823246     1.923584
 F     3.517941     3.308314     2.419552
 C     3.745439     4.644153     2.333329
 F     1.816450     4.463855     7.632409
 F     3.829131     3.603867     7.364578
 F     3.558452     5.554376     8.384549
 C     3.132095     4.785833     7.333343
 C     3.122257     9.948667     6.055188
 C     3.871800    10.969229     6.663847
 H     4.821971    11.272380     6.227325
 C     3.420255    11.626454     7.818547
 C     2.218524    11.261010     8.429139
 H     1.879107    11.754254     9.336842
 C     1.456184    10.248702     7.836300
 C     1.889976     9.630027     6.660617
 H     1.255149     8.870498     6.207346
 F     5.013894    13.373974     7.490463
 F     3.404352    13.713647     8.947235
 F     5.067140    12.354210     9.423684
 C     4.223788    12.749738     8.411707
 F    -0.301692     8.643572     7.985423
 F     0.253593     9.721984     9.832677
 F    -0.844402    10.780254     8.252052
 C     0.153430     9.844121     8.469161
 C     5.119139     9.448133     4.274425
 C     6.080116     8.986505     5.196817
 H     5.745244     8.555896     6.139062
 C     7.446550     9.040545     4.931292
 C     7.926234     9.591198     3.734191
 H     8.991867     9.643897     3.527131
 C     6.995742    10.070098     2.813634
 C     5.615220     9.979114     3.072832
 H     4.922884    10.341885     2.315009
 F     9.399256     9.372196     6.259078
 F     7.846267     8.068257     7.082033
 F     9.082033     7.377665     5.371762
 C     8.429331     8.471872     5.908811
 F     8.728338    11.187084     1.583398
 F     7.475584     9.749758     0.483981
 F     6.645128    11.682708     1.098653
 C     7.466275    10.666865     1.512846
 C    -3.177813     3.786190    14.653394
 C    -2.417044     2.649340    12.469237
 C    11.368128     4.842291     4.823007
 C    12.692239     4.592445     2.654658
 H    -0.412291     6.359789    14.759912
 H    -2.191308     5.792365    15.575522
 H    11.243202     2.193938     3.028030
 H     9.434229     1.642834     3.778290
 H    10.840118    -0.544174     6.873506
 H    -1.870358     8.544484    11.756045

266
TS(7*-7'*), SCF Energy: -2142.384120681067998
Ir    -0.215307    -1.348130    14.848181
 C     1.240143     0.308584    15.001823
 H     0.983783     0.917092    15.872046
 C     1.476699     1.116978    13.753236
 H     2.327903     1.799698    13.921423
 H     0.610063     1.736314    13.485435
 H     1.736586     0.485197    12.894587
 C    -2.995862    -2.231254    15.566198
 O    -2.798208    -1.389466    16.598997
 N    -1.994564    -2.358812    14.636808
 P    -1.295959    -0.555881    16.679601
 O    -1.199861    -3.361743    12.691967
 C    -4.195697    -2.932141    15.471103
 H    -4.941592    -2.808847    16.251093
 P     0.264659    -2.483787    12.929511
 C    -4.383364    -3.763379    14.367389
 H    -5.319801    -4.305801    14.252713
 C    -3.387373    -3.909710    13.404205
 H    -3.494306    -4.556257    12.538355
 C    -2.198177    -3.206759    13.579378
 C    -1.912264     1.182852    16.752452
 H    -0.991161     1.783111    16.839600
 C    -2.595494     1.526596    15.415240
 H    -1.942967     1.315240    14.556822
 H    -2.856616     2.593530    15.398750
 H    -3.525432     0.956486    15.288110
 C    -2.823950     1.475134    17.955500
 H    -3.707312     0.824311    17.952919
 H    -3.168649     2.517846    17.896588
 H    -2.307786     1.357842    18.916216
 C    -0.776452    -1.047292    18.375988
 H    -1.629090    -0.800164    19.027116
 C     0.458645    -0.233841    18.800509
 H     1.332443    -0.470308    18.178438
 H     0.724819    -0.493421    19.835082
 H     0.296593     0.850248    18.763378
 C    -0.522127    -2.561179    18.428241
 H    -1.418772    -3.140157    18.177531
 H    -0.219267    -2.844997    19.445013
 H     0.281352    -2.849674    17.736740
 C     0.326883    -1.603502    11.306639
 H     1.303400    -1.093647    11.323630
 C    -0.785242    -0.539539    11.285745
 H    -1.776157    -1.004147    11.350705
 H    -0.738534     0.029780    10.347766
 H    -0.690289     0.161283    12.124422
 C     0.272938    -2.541733    10.088663
 H     1.142114    -3.208312    10.028178
 H     0.261024    -1.941328     9.167511
 H    -0.631825    -3.162906    10.102122
 C     1.416533    -3.922923    12.817515
 H     1.071953    -4.482634    11.933950
 C     2.874141    -3.483324    12.599563
 H     3.004288    -2.833696    11.724118
 H     3.493146    -4.377356    12.441538
 H     3.277686    -2.963372    13.476919
 C     1.255786    -4.814390    14.058763
 H     1.505962    -4.265150    14.975137
 H     1.929395    -5.680707    13.983428
 H     0.230923    -5.194731    14.151726
Ir     8.948624     9.357407     4.992220
 C     9.500498     7.392135     6.248907
 H     8.522622     7.007274     6.536998
 C    10.464268     6.398728     5.675821
 H    10.878829     5.836241     6.517338
 H     9.994906     5.673496     5.004508
 H    11.309876     6.878464     5.177184
 C    11.595630    10.467765     3.964039
 O    11.309182     9.625856     2.948859
 N    10.688296    10.581444     4.963012
 P     9.865070     8.683400     2.993652
 O     9.924912    11.580290     6.916621
 C    12.799757    11.171657     3.978890
 H    13.499403    11.057807     3.155189
 P     8.352299    10.939371     6.552773
 C    13.050679    11.983645     5.084378
 H    13.996346    12.517226     5.151566
 C    12.111133    12.133544     6.107099
 H    12.276286    12.779496     6.962149
 C    10.910942    11.436641     5.992327
 C    10.587558     7.007756     2.562190
 H    10.108169     6.355940     3.298028
 C    12.113193     6.937077     2.737312
 H    12.485214     7.377056     3.668131
 H    12.422757     5.881743     2.721185
 H    12.614827     7.457684     1.913859
 C    10.206909     6.471253     1.186771
 H    10.683671     7.030755     0.372668
 H    10.550477     5.430185     1.107080
 H     9.126937     6.463009     1.024531
 C     9.037231     9.284200     1.443183
 H     9.609998     8.826234     0.625092
 C     7.586225     8.775140     1.401543
 H     6.984380     9.257497     2.181012
 H     7.138711     9.022192     0.428319
 H     7.495824     7.689977     1.539990
 C     9.104951    10.807670     1.277616
 H    10.134836    11.179305     1.236814
 H     8.609657    11.084736     0.335659
 H     8.579071    11.326093     2.089249
 C     7.730372    10.539036     8.275046
 H     7.677607     9.440843     8.263661
 C     8.702436    10.981605     9.378845
 H     8.783159    12.074773     9.429147
 H     8.318068    10.624654    10.344915
 H     9.711430    10.581297     9.237083
 C     6.311365    11.053901     8.564519
 H     5.563201    10.646836     7.875464
 H     6.029920    10.730045     9.573632
 H     6.264088    12.148681     8.547301
 C     7.535749    12.502841     5.995171
 H     7.672365    13.202493     6.834449
 C     6.043278    12.320842     5.675159
 H     5.405601    12.263258     6.559058
 H     5.706168    13.184371     5.088244
 H     5.878529    11.426822     5.064048
 C     8.254722    13.057841     4.757323
 H     8.053920    12.434661     3.877792
 H     7.871236    14.065876     4.549076
 H     9.338410    13.126963     4.885435
 H     2.550466    -1.327417    14.504315
 H    11.051099     8.745770     6.842698
 H     2.098633    -1.248785    16.269736
 H     9.478804     8.900731     7.777158
 B     3.151722     3.603895     4.844135
 C     1.586713     3.214447     4.559874
 C     0.589949     3.342287     5.551483
 H     0.861678     3.693507     6.546331
 C    -0.748389     3.022320     5.300172
 C    -1.150591     2.582827     4.032905
 H    -2.187428     2.344543     3.825290
 C    -0.183021     2.461841     3.038013
 C     1.151947     2.790881     3.294397
 H     1.871219     2.684725     2.484403
 C    -1.768567     3.073471     6.406166
 F    -1.442438     3.961321     7.393960
 F    -1.922241     1.873619     7.054385
 F    -3.009716     3.397370     5.918498
 C    -0.545985     1.943618     1.677031
 F    -1.747255     1.292407     1.675749
 F     0.387519     1.051058     1.208101
 F    -0.618677     2.957449     0.741228
 C     3.169850     5.235894     4.721735
 C     2.943618     6.069622     5.831048
 H     2.835093     5.627396     6.820890
 C     2.828122     7.460823     5.694038
 C     2.968080     8.072995     4.446639
 H     2.885873     9.151446     4.341414
 C     3.183495     7.259753     3.329484
 C     3.264255     5.871781     3.466652
 H     3.393656     5.270401     2.568699
 C     2.595259     8.319675     6.903485
 F     1.817313     7.689536     7.854676
 F     1.973434     9.499860     6.588272
 F     3.773080     8.663021     7.525911
 C     3.322119     7.914840     1.982577
 F     2.389906     8.910882     1.811413
 F     3.160151     7.028083     0.944674
 F     4.557048     8.492470     1.814753
 C     4.157810     2.888733     3.766684
 C     3.974618     1.562638     3.328162
 H     3.114757     0.996744     3.684472
 C     4.858897     0.934667     2.442293
 C     5.977889     1.616416     1.949086
 H     6.657049     1.147753     1.243563
 C     6.189775     2.926029     2.388801
 C     5.308723     3.536382     3.288095
 H     5.519301     4.557024     3.604139
 C     4.599318    -0.499294     2.062154
 F     3.340293    -0.693991     1.543001
 F     4.668175    -1.340343     3.152893
 F     5.509285    -0.956644     1.145266
 F     6.966973     4.961160     1.416592
 F     8.079084     3.123713     0.937740
 C     7.362870     3.734727     1.912532
 F     8.243315     3.996186     2.951629
 C     3.673233     3.070559     6.304505
 C     3.002870     2.062863     7.010216
 H     2.073381     1.661652     6.613552
 C     3.465210     1.567661     8.234350
 C     4.652855     2.041687     8.792071
 H     5.012657     1.662520     9.744959
 C     5.364436     3.028044     8.091216
 C     4.878256     3.533189     6.878908
 H     5.449203     4.308529     6.369762
 C     2.647987     0.507891     8.912870
 F     2.641160    -0.670338     8.197637
 F     1.323817     0.870164     9.066018
 F     3.100552     0.206097    10.156453
 C     6.672307     3.516380     8.665209
 F     7.697921     2.609407     8.467391
 F     6.598334     3.714505    10.019015
 F     7.084068     4.700525     8.126435
 B     5.507389     4.520276    14.442351
 C     7.075398     4.927160    14.732023
 C     8.077899     4.721798    13.756433
 H     7.807706     4.302849    12.787560
 C     9.421451     5.031715    13.995384
 C     9.827496     5.557017    15.228405
 H    10.869909     5.796264    15.418634
 C     8.860330     5.733604    16.215306
 C     7.517492     5.410158    15.973499
 H     6.801672     5.557735    16.780140
 C    10.463231     4.824833    12.927900
 F    10.054917     3.965563    11.955805
 F    10.808498     5.995224    12.296286
 F    11.631579     4.329083    13.443912
 C     9.238385     6.234476    17.579324
 F    10.445494     6.872519    17.604287
 F     8.308205     7.112246    18.077769
 F     9.325220     5.206024    18.486057
 C     5.508213     2.891955    14.568967
 C     5.705603     2.053152    13.461447
 H     5.771249     2.485252    12.463469
 C     5.855692     0.667926    13.610468
 C     5.772529     0.058270    14.860163
 H     5.879640    -1.017739    14.966597
 C     5.573429     0.876580    15.973761
 C     5.462153     2.262541    15.830224
 H     5.341488     2.868598    16.725904
 C     6.094131    -0.176052    12.401981
 F     6.876346     0.464433    11.479527
 F     6.722026    -1.351998    12.699978
 F     4.920603    -0.506456    11.761286
 C     5.426491     0.233191    17.320172
 F     6.359906    -0.759012    17.538097
 F     5.538747     1.132533    18.338067
 F     4.192705    -0.343531    17.470978
 C     4.464296     5.214620    15.498219
 C     4.623052     6.553112    15.896814
 H     5.473160     7.120223    15.520883
 C     3.742419     7.184671    16.781908
 C     2.628674     6.505227    17.287174
 H     1.949176     6.982003    17.987167
 C     2.424095     5.183205    16.872173
 C     3.322770     4.558554    15.996302
 H     3.134027     3.523271    15.714436
 C     4.054748     8.602764    17.170871
 F     5.301633     8.718528    17.735970
 F     4.045010     9.441551    16.067894
 F     3.181502     9.130019    18.076096
 F     1.611971     3.137981    17.810842
 F     0.607650     5.014760    18.408857
 C     1.244927     4.393139    17.378948
 F     0.301960     4.156456    16.395994
 C     4.998155     5.053091    12.977296
 C     5.676040     6.050572    12.263628
 H     6.615981     6.437552    12.650646
 C     5.211119     6.547981    11.038593
 C     4.019210     6.082888    10.488201
 H     3.656997     6.461043     9.535692
 C     3.306430     5.102283    11.196181
 C     3.788955     4.597338    12.406937
 H     3.209324     3.829119    12.917473
 C     6.064342     7.561316    10.333395
 F     6.080765     8.787917    10.965838
 F     7.372551     7.139599    10.280855
 F     5.677338     7.820914     9.059437
 C     1.996074     4.632474    10.623100
 F     0.993448     5.554256    10.817495
 F     2.094467     4.441821     9.266852
 F     1.548296     3.458502    11.156654
 C     1.867440    -0.932559    15.254189
 C     9.986766     8.515344     6.900309
 H     8.156796    10.277512     3.967138
 H     7.578336     8.537450     4.936806

266
7'*, SCF Energy: -2142.420951008602060
Ir    -0.188404    -1.359866    14.802175
 C     1.189219     0.363090    14.881196
 H     0.959413     0.958221    15.767932
 C     1.285862     1.176735    13.618449
 H     2.076261     1.937826    13.737020
 H     0.353954     1.713134    13.395407
 H     1.553934     0.562607    12.750054
 C    -2.947988    -2.249371    15.579057
 O    -2.735123    -1.393694    16.597953
 N    -1.956542    -2.396133    14.641510
 P    -1.249437    -0.531326    16.625406
 O    -1.188943    -3.429609    12.698259
 C    -4.153897    -2.942329    15.504689
 H    -4.892795    -2.800704    16.288377
 P     0.284400    -2.559979    12.921585
 C    -4.357512    -3.787559    14.414640
 H    -5.298228    -4.325543    14.316206
 C    -3.371007    -3.954770    13.444983
 H    -3.489906    -4.614916    12.591281
 C    -2.175568    -3.257447    13.597260
 C    -1.900898     1.196712    16.628908
 H    -0.993735     1.822710    16.655594
 C    -2.635223     1.453081    15.299264
 H    -2.007242     1.211461    14.430822
 H    -2.923490     2.511241    15.237568
 H    -3.554838     0.856528    15.234400
 C    -2.781335     1.530417    17.841651
 H    -3.643737     0.854713    17.907137
 H    -3.162732     2.556414    17.736949
 H    -2.228190     1.484250    18.787337
 C    -0.706637    -0.948883    18.335728
 H    -1.554916    -0.681739    18.984978
 C     0.525282    -0.108015    18.712827
 H     1.392008    -0.359130    18.086494
 H     0.808919    -0.325319    19.752788
 H     0.350002     0.972040    18.638454
 C    -0.436567    -2.457312    18.450611
 H    -1.330024    -3.056460    18.236872
 H    -0.115953    -2.692543    19.475082
 H     0.362527    -2.766763    17.763134
 C     0.383992    -1.754602    11.262207
 H     1.304082    -1.151518    11.324887
 C    -0.819196    -0.807339    11.099352
 H    -1.755585    -1.374976    11.029552
 H    -0.706303    -0.222338    10.176693
 H    -0.907012    -0.110032    11.943414
 C     0.511216    -2.745069    10.094300
 H     1.445814    -3.317582    10.125842
 H     0.504522    -2.191924     9.144178
 H    -0.324519    -3.456093    10.078395
 C     1.432797    -4.005062    12.908341
 H     1.136086    -4.591052    12.024933
 C     2.901442    -3.570648    12.761658
 H     3.079739    -2.916924    11.897623
 H     3.523816    -4.466643    12.630390
 H     3.258829    -3.058163    13.662607
 C     1.208926    -4.856737    14.167441
 H     1.409602    -4.275391    15.076598
 H     1.889333    -5.720806    14.155760
 H     0.182247    -5.239177    14.219644
Ir     8.898167     9.433001     4.730941
 C     8.055689     7.589785     5.793841
 H     7.517535     7.989308     6.653973
 C     7.231746     6.652535     4.943632
 H     7.078355     5.713523     5.499473
 H     6.247303     7.075293     4.703969
 H     7.735751     6.400422     4.003162
 C    11.717826    10.342680     3.959474
 O    11.439770     9.568682     2.887154
 N    10.807431    10.389198     4.967598
 P     9.977208     8.661034     2.847285
 O     9.970763    11.460522     6.853164
 C    12.896139    11.088616     3.988209
 H    13.596190    11.012630     3.160538
 P     8.421519    10.794850     6.505627
 C    13.104590    11.925382     5.083799
 H    14.020409    12.508791     5.149404
 C    12.140918    12.054292     6.084136
 H    12.244527    12.742001     6.917568
 C    10.981110    11.292761     5.967888
 C    10.735338     6.963778     2.716574
 H     9.923820     6.284337     3.022538
 C    11.927411     6.828502     3.686526
 H    11.762509     7.268784     4.674945
 H    12.169744     5.765569     3.825781
 H    12.805584     7.321337     3.258984
 C    11.203138     6.586380     1.303765
 H    11.986811     7.272012     0.955351
 H    11.632564     5.574504     1.331721
 H    10.394802     6.572810     0.568077
 C     9.355868     9.114279     1.173341
 H    10.146265     8.796713     0.477526
 C     8.063441     8.321455     0.901420
 H     7.264995     8.628136     1.590703
 H     7.716782     8.527170    -0.121869
 H     8.192764     7.235134     0.992683
 C     9.144400    10.625838     1.017985
 H    10.056089    11.198970     1.224911
 H     8.845231    10.838964    -0.018132
 H     8.344084    10.985372     1.677119
 C     8.006003    10.243051     8.226043
 H     7.049182     9.708586     8.115505
 C     9.066833     9.271276     8.778910
 H    10.082047     9.652449     8.619811
 H     8.921708     9.164938     9.861916
 H     8.990109     8.268145     8.349944
 C     7.806086    11.415935     9.198282
 H     6.952215    12.052435     8.942726
 H     7.615833    11.002478    10.195860
 H     8.699466    12.050296     9.264075
 C     7.425306    12.325633     6.247843
 H     7.649071    12.957835     7.118652
 C     5.929592    11.959473     6.234977
 H     5.588100    11.506955     7.174868
 H     5.336766    12.871893     6.074054
 H     5.701723    11.265631     5.415946
 C     7.838874    13.088551     4.984368
 H     7.553633    12.545340     4.076065
 H     7.331626    14.064100     4.968935
 H     8.919867    13.271003     4.953713
 H     2.556220    -1.194463    14.300450
 H     9.945325     6.776241     5.234812
 H     2.205252    -1.142555    16.092812
 H    10.006336     7.793858     6.753845
 B     3.178581     3.616755     4.872352
 C     1.613179     3.224446     4.568265
 C     0.607950     3.431096     5.537201
 H     0.876183     3.837692     6.511610
 C    -0.735481     3.136077     5.286013
 C    -1.138697     2.624132     4.046672
 H    -2.182270     2.401753     3.844539
 C    -0.164686     2.431590     3.069336
 C     1.178263     2.744012     3.322341
 H     1.899627     2.588858     2.522108
 C    -1.771954     3.337507     6.356729
 F    -1.359014     4.193907     7.329603
 F    -2.112086     2.165321     6.989757
 F    -2.939680     3.831665     5.842495
 C    -0.540823     1.925395     1.706124
 F    -1.747927     1.287346     1.681596
 F     0.388940     1.047805     1.208831
 F    -0.627955     2.953904     0.798589
 C     3.204893     5.251101     4.753647
 C     2.979849     6.084428     5.863665
 H     2.870410     5.641621     6.853186
 C     2.858357     7.475538     5.729404
 C     2.998161     8.094154     4.485897
 H     2.906979     9.172454     4.384482
 C     3.210720     7.282250     3.367680
 C     3.295366     5.892661     3.502041
 H     3.418806     5.293138     2.602462
 C     2.598478     8.318446     6.944119
 F     1.810463     7.678689     7.866470
 F     1.963965     9.491828     6.650399
 F     3.765112     8.651056     7.592938
 C     3.327368     7.921326     2.011552
 F     2.390083     8.909271     1.816056
 F     3.148931     7.009250     1.004313
 F     4.560978     8.494275     1.814897
 C     4.196049     2.889501     3.816018
 C     4.028196     1.549076     3.414447
 H     3.183457     0.979881     3.799845
 C     4.896050     0.919431     2.514015
 C     5.998897     1.606079     1.990348
 H     6.670207     1.136013     1.278391
 C     6.207754     2.921471     2.411560
 C     5.330987     3.540834     3.308659
 H     5.534994     4.569168     3.602396
 C     4.622410    -0.509409     2.121346
 F     3.389593    -0.692463     1.549425
 F     4.656507    -1.352433     3.217544
 F     5.522714    -0.976652     1.210826
 F     7.012141     4.962817     1.472013
 F     8.080450     3.122100     0.939661
 C     7.380980     3.725080     1.932005
 F     8.259171     3.988114     2.962742
 C     3.679272     3.087129     6.341055
 C     2.997301     2.081830     7.037549
 H     2.062321     1.695178     6.638507
 C     3.459767     1.569367     8.253740
 C     4.647454     2.028102     8.821099
 H     5.005689     1.631724     9.767452
 C     5.360178     3.024277     8.139329
 C     4.881248     3.541884     6.929087
 H     5.455535     4.321463     6.430611
 C     2.643960     0.505506     8.919324
 F     2.641061    -0.669582     8.198618
 F     1.321109     0.869114     9.067734
 F     3.097788     0.202856    10.162285
 C     6.663800     3.503490     8.728071
 F     7.685823     2.595238     8.534093
 F     6.584951     3.699209    10.084032
 F     7.074106     4.688256     8.193670
 B     5.494412     4.523827    14.471810
 C     7.060186     4.931007    14.779162
 C     8.066790     4.727371    13.809298
 H     7.799617     4.317787    12.835772
 C     9.410814     5.023265    14.059904
 C     9.813594     5.540034    15.297233
 H    10.855993     5.772872    15.494636
 C     8.842295     5.720377    16.279700
 C     7.498400     5.404932    16.027639
 H     6.778917     5.552112    16.831348
 C    10.452503     4.811640    12.994685
 F    10.042794     3.951114    12.023812
 F    10.797293     5.980988    12.362394
 F    11.619493     4.314418    13.511192
 C     9.223184     6.220178    17.645455
 F    10.431648     6.857182    17.671168
 F     8.295017     7.097290    18.145107
 F     9.312216     5.191076    18.552728
 C     5.490303     2.891219    14.592108
 C     5.699105     2.055511    13.482606
 H     5.779297     2.493217    12.488090
 C     5.842738     0.667626    13.624241
 C     5.745044     0.054242    14.872889
 H     5.853128    -1.022038    14.977350
 C     5.535818     0.868266    15.989442
 C     5.428196     2.255699    15.849489
 H     5.302016     2.859025    16.746353
 C     6.089311    -0.173553    12.410064
 F     6.873434     0.467923    11.488875
 F     6.721219    -1.350048    12.702321
 F     4.920636    -0.506032    11.762406
 C     5.411148     0.227058    17.341824
 F     6.356746    -0.757100    17.539721
 F     5.541623     1.137855    18.351431
 F     4.184513    -0.355964    17.535714
 C     4.455081     5.221646    15.524447
 C     4.617946     6.554836    15.940562
 H     5.470808     7.124674    15.575311
 C     3.737200     7.177670    16.832337
 C     2.621597     6.497178    17.326339
 H     1.943639     6.965245    18.033570
 C     2.414611     5.184452    16.888673
 C     3.309051     4.566241    16.007405
 H     3.114580     3.536088    15.711427
 C     4.044946     8.591188    17.235562
 F     5.290117     8.704386    17.802877
 F     4.032653     9.430299    16.134060
 F     3.170048     9.113918    18.142091
 F     1.610928     3.137002    17.811741
 F     0.603513     5.013489    18.411887
 C     1.239549     4.392309    17.384541
 F     0.301233     4.155990    16.396603
 C     4.982933     5.054860    13.004321
 C     5.656980     6.055745    12.293857
 H     6.592151     6.449384    12.685643
 C     5.194505     6.548957    11.065519
 C     4.009416     6.081811    10.508322
 H     3.651190     6.459510     9.554292
 C     3.298923     5.098151    11.212115
 C     3.777823     4.594656    12.425919
 H     3.199073     3.823525    12.932756
 C     6.053515     7.560036    10.370987
 F     6.067548     8.776550    11.021134
 F     7.357697     7.124743    10.345217
 F     5.682660     7.820872     9.080802
 C     1.994088     4.630255    10.626932
 F     0.992347     5.554089    10.817953
 F     2.095565     4.442232     9.269738
 F     1.546572     3.456754    11.157081
 C     1.898156    -0.841041    15.092473
 C     9.452518     7.509050     5.864224
 H     8.628046    10.731978     3.842644
 H     7.407192     9.205601     4.225406

266
TS(7*-8n*)M, SCF Energy: -2142.368147603524903
Ir    -0.156891    -1.383981    14.829649
 C     1.212580     0.345995    14.944262
 H     0.965639     0.932929    15.831787
 C     1.333001     1.172152    13.691365
 H     2.125934     1.927216    13.831388
 H     0.407730     1.716122    13.459035
 H     1.612224     0.565882    12.820988
 C    -2.924883    -2.293652    15.560850
 O    -2.728745    -1.453555    16.595630
 N    -1.918449    -2.426223    14.637234
 P    -1.256910    -0.563661    16.631148
 O    -1.119479    -3.432812    12.694611
 C    -4.129138    -2.985514    15.457979
 H    -4.880161    -2.853743    16.231979
 P     0.347671    -2.560657    12.943890
 C    -4.315019    -3.816313    14.353853
 H    -5.253568    -4.353765    14.234140
 C    -3.312944    -3.969825    13.397982
 H    -3.417511    -4.618889    12.534016
 C    -2.120374    -3.273984    13.578916
 C    -1.924502     1.157580    16.586584
 H    -1.022861     1.791176    16.625411
 C    -2.626564     1.385905    15.234373
 H    -1.974300     1.136046    14.386428
 H    -2.923196     2.440351    15.148727
 H    -3.539042     0.779976    15.155863
 C    -2.837681     1.503199    17.769422
 H    -3.695624     0.821002    17.821004
 H    -3.224940     2.524266    17.640892
 H    -2.308805     1.475612    18.729345
 C    -0.734946    -0.947699    18.354788
 H    -1.590716    -0.671650    18.990357
 C     0.491935    -0.098192    18.729056
 H     1.366860    -0.366057    18.121466
 H     0.760649    -0.289760    19.778022
 H     0.319163     0.979698    18.625668
 C    -0.460710    -2.453090    18.497748
 H    -1.349043    -3.059526    18.284038
 H    -0.149878    -2.670071    19.529194
 H     0.347481    -2.770091    17.824379
 C     0.457588    -1.735275    11.296507
 H     1.379116    -1.136295    11.370669
 C    -0.741298    -0.781584    11.141362
 H    -1.681022    -1.343301    11.072256
 H    -0.628503    -0.192722    10.221414
 H    -0.822249    -0.088453    11.989377
 C     0.588528    -2.713170    10.118115
 H     1.527415    -3.279303    10.142817
 H     0.577124    -2.151551     9.173273
 H    -0.241754    -3.430448    10.096242
 C     1.505617    -3.997784    12.921542
 H     1.224318    -4.573482    12.026493
 C     2.971973    -3.548507    12.796882
 H     3.155719    -2.889391    11.938203
 H     3.604420    -4.438008    12.670226
 H     3.312811    -3.037085    13.704564
 C     1.273771    -4.868499    14.165876
 H     1.448649    -4.295325    15.085407
 H     1.968769    -5.720837    14.156386
 H     0.252844    -5.268477    14.194853
Ir     8.974081     9.508510     4.755389
 C     8.168093     7.432385     6.087025
 H     7.746700     7.523330     7.098849
 C     7.765189     6.137377     5.388502
 H     8.094306     5.266705     5.960388
 H     6.673243     6.084281     5.279137
 H     8.203289     6.076062     4.386013
 C    11.732833    10.259546     3.875061
 O    11.413084     9.453349     2.837211
 N    10.821742    10.379357     4.891879
 P     9.869921     8.707436     2.804653
 O    10.109005    11.534080     6.791186
 C    12.936744    10.958968     3.867634
 H    13.611673    10.832537     3.025849
 P     8.531486    10.941013     6.481248
 C    13.217211    11.805948     4.939534
 H    14.162408    12.341705     4.979518
 C    12.279857    11.990574     5.954553
 H    12.430120    12.676793     6.781844
 C    11.081758    11.292669     5.880740
 C    10.445800     6.976091     2.390596
 H     9.516797     6.388212     2.326059
 C    11.362736     6.359009     3.469403
 H    10.806742     5.953040     4.320702
 H    11.913594     5.514454     3.031815
 H    12.113985     7.070564     3.836297
 C    11.167862     6.928682     1.031014
 H    12.073241     7.548212     1.041032
 H    11.466731     5.889198     0.839701
 H    10.539894     7.239315     0.190566
 C     9.211214     9.372445     1.215078
 H    10.004321     9.193196     0.475545
 C     7.936902     8.604069     0.825357
 H     7.149943     8.732837     1.582066
 H     7.549233     9.003538    -0.122448
 H     8.108591     7.528437     0.686358
 C     8.973501    10.883073     1.317331
 H     9.883439    11.423857     1.601375
 H     8.651568    11.268675     0.340222
 H     8.189811    11.108193     2.051187
 C     8.078611    10.508339     8.228971
 H     7.086538    10.035943     8.146150
 C     9.056730     9.520035     8.890995
 H    10.094899     9.857225     8.787052
 H     8.831896     9.473234     9.965465
 H     8.971970     8.499337     8.509514
 C     7.973463    11.767881     9.102432
 H     7.146648    12.428109     8.822595
 H     7.803388    11.446564    10.134520
 H     8.901192    12.354483     9.086458
 C     7.588843    12.480535     6.114643
 H     7.860795    13.201208     6.897262
 C     6.079478    12.184584     6.163083
 H     5.734012    11.867735     7.155019
 H     5.525143    13.096725     5.897269
 H     5.806781    11.408051     5.436175
 C     8.013313    13.035601     4.750968
 H     7.685877    12.374663     3.939260
 H     7.559903    14.024519     4.597181
 H     9.101670    13.143444     4.676825
 H     2.594688    -1.202323    14.376075
 H    10.262462     7.223892     5.465684
 H     2.210257    -1.166262    16.161595
 H    10.054211     8.240176     6.918838
 B     3.179981     3.587597     4.887028
 C     1.622420     3.170236     4.575749
 C     0.623567     3.309613     5.562161
 H     0.889406     3.686431     6.549016
 C    -0.708431     2.971229     5.313721
 C    -1.114224     2.510687     4.058512
 H    -2.152507     2.270423     3.857140
 C    -0.151092     2.388607     3.065142
 C     1.188128     2.721542     3.316828
 H     1.907584     2.606345     2.507790
 C    -1.733339     3.048554     6.402090
 F    -1.373743     3.899693     7.398703
 F    -1.974940     1.827099     6.990330
 F    -2.945681     3.463511     5.913666
 C    -0.537883     1.902224     1.701054
 F    -1.736995     1.232967     1.679936
 F     0.396316     1.041832     1.201133
 F    -0.631943     2.945892     0.804384
 C     3.175792     5.220610     4.767009
 C     2.991843     6.067297     5.874298
 H     2.940579     5.636830     6.874033
 C     2.833433     7.455917     5.725314
 C     2.889042     8.047657     4.462850
 H     2.770853     9.121684     4.347253
 C     3.065731     7.219811     3.345801
 C     3.192048     5.838639     3.498542
 H     3.292599     5.225134     2.604983
 C     2.596363     8.313607     6.940193
 F     1.809944     7.678185     7.867834
 F     1.964689     9.489718     6.649633
 F     3.763575     8.648370     7.589454
 C     3.096578     7.864392     1.986936
 F     2.035444     8.710635     1.812630
 F     3.032279     6.959787     0.951474
 F     4.224657     8.626425     1.811897
 C     4.203536     2.884099     3.824225
 C     4.040886     1.543664     3.424821
 H     3.199734     0.972892     3.814266
 C     4.907132     0.916448     2.523945
 C     6.006143     1.606558     1.997067
 H     6.683744     1.135967     1.291515
 C     6.207510     2.925073     2.411766
 C     5.328996     3.544367     3.308144
 H     5.524596     4.576817     3.594353
 C     4.637044    -0.514193     2.139617
 F     3.404317    -0.693358     1.549063
 F     4.653577    -1.354945     3.229032
 F     5.568065    -0.990518     1.268018
 F     7.013309     4.964719     1.471979
 F     8.080506     3.122456     0.939844
 C     7.380924     3.727005     1.931483
 F     8.260691     3.987407     2.962295
 C     3.688498     3.056719     6.352595
 C     3.020285     2.043944     7.051677
 H     2.101874     1.629859     6.642336
 C     3.472567     1.555840     8.282827
 C     4.650297     2.032859     8.853037
 H     5.004427     1.655424     9.808683
 C     5.361533     3.019643     8.155336
 C     4.885455     3.524201     6.939488
 H     5.461243     4.299501     6.436274
 C     2.647326     0.497393     8.946589
 F     2.642898    -0.668277     8.206696
 F     1.323632     0.868712     9.069972
 F     3.082078     0.191808    10.205185
 C     6.663784     3.502918     8.734379
 F     7.687733     2.596169     8.534855
 F     6.586660     3.699640    10.087494
 F     7.073261     4.687549     8.195707
 B     5.494086     4.525634    14.473056
 C     7.059740     4.932653    14.781147
 C     8.066906     4.727246    13.812169
 H     7.799654     4.316935    12.839101
 C     9.411148     5.023054    14.062091
 C     9.813467     5.540921    15.299167
 H    10.855270     5.775908    15.497257
 C     8.841716     5.721998    16.280904
 C     7.497517     5.407962    16.029170
 H     6.777861     5.557592    16.832370
 C    10.452479     4.811672    12.996077
 F    10.042726     3.951512    12.024277
 F    10.797399     5.980780    12.362819
 F    11.619621     4.314417    13.511489
 C     9.222973     6.220619    17.646598
 F    10.431689     6.857613    17.671341
 F     8.294623     7.097733    18.145717
 F     9.312210     5.191562    18.552252
 C     5.489540     2.892969    14.594933
 C     5.698475     2.056368    13.486105
 H     5.778889     2.494264    12.491773
 C     5.841958     0.668241    13.627925
 C     5.745999     0.056325    14.877338
 H     5.855725    -1.019617    14.983739
 C     5.536012     0.871120    15.993189
 C     5.426637     2.258322    15.852843
 H     5.297797     2.862085    16.749203
 C     6.087814    -0.173379    12.413709
 F     6.871425     0.470135    11.492170
 F     6.721402    -1.349591    12.702616
 F     4.921153    -0.505832    11.763385
 C     5.411580     0.229299    17.345311
 F     6.356870    -0.756731    17.539960
 F     5.543257     1.138337    18.354614
 F     4.184882    -0.355370    17.536326
 C     4.453885     5.224123    15.524393
 C     4.617589     6.556550    15.942314
 H     5.470613     7.127219    15.578332
 C     3.735979     7.178594    16.833665
 C     2.618609     6.499228    17.325305
 H     1.940407     6.967004    18.032843
 C     2.411400     5.186920    16.886022
 C     3.306641     4.569423    16.005360
 H     3.112122     3.539362    15.709337
 C     4.044333     8.591703    17.236007
 F     5.289960     8.704530    17.802932
 F     4.032761     9.430212    16.134509
 F     3.169651     9.114294    18.142514
 F     1.610953     3.137701    17.811570
 F     0.603384     5.013579    18.411596
 C     1.238287     4.392712    17.383636
 F     0.300557     4.155769    16.396238
 C     4.983672     5.055552    13.004599
 C     5.658949     6.054872    12.292943
 H     6.595538     6.446442    12.683325
 C     5.195560     6.549523    11.065423
 C     4.009212     6.083845    10.509450
 H     3.649959     6.463224     9.556439
 C     3.299012     5.099435    11.212751
 C     3.778038     4.595916    12.426543
 H     3.198855     3.825292    12.933707
 C     6.053534     7.561731    10.370668
 F     6.067832     8.777047    11.020995
 F     7.359116     7.125691    10.344435
 F     5.683496     7.821726     9.080405
 C     1.994169     4.630638    10.627235
 F     0.992346     5.554176    10.817992
 F     2.095759     4.442231     9.270018
 F     1.546763     3.456835    11.157273
 C     1.920774    -0.857733    15.158427
 C     9.586783     7.883852     6.001704
 H     7.483136     9.702320     4.064780
 H     7.570333     8.264459     5.513291

266
TS(7*-8n*)I, SCF Energy: -2142.381143531932594
Ir    -0.173207    -1.380793    14.843374
 C     1.186476     0.354055    14.955120
 H     0.948877     0.933440    15.850141
 C     1.277368     1.187064    13.704235
 H     2.060760     1.953513    13.834882
 H     0.340884     1.718313    13.488063
 H     1.551114     0.587923    12.827233
 C    -2.938070    -2.294770    15.566740
 O    -2.739853    -1.458563    16.603323
 N    -1.932646    -2.424461    14.642637
 P    -1.271478    -0.569402    16.653406
 O    -1.129243    -3.431883    12.700910
 C    -4.143417    -2.984806    15.462445
 H    -4.893746    -2.854771    16.237432
 P     0.345192    -2.581779    12.975411
 C    -4.330457    -3.810967    14.355226
 H    -5.270367    -4.345666    14.232883
 C    -3.327806    -3.963609    13.399367
 H    -3.434181    -4.610341    12.533933
 C    -2.133678    -3.270847    13.582642
 C    -1.955882     1.147398    16.671389
 H    -1.060985     1.788590    16.736056
 C    -2.657895     1.417884    15.327144
 H    -2.003745     1.201261    14.471604
 H    -2.961394     2.472622    15.275933
 H    -3.566087     0.808750    15.226914
 C    -2.878126     1.439722    17.865420
 H    -3.733123     0.752514    17.885761
 H    -3.267530     2.464365    17.776114
 H    -2.356194     1.374028    18.827038
 C    -0.737096    -0.986648    18.366546
 H    -1.596784    -0.739916    19.008747
 C     0.474603    -0.123877    18.760726
 H     1.352356    -0.354670    18.141757
 H     0.751965    -0.341459    19.802393
 H     0.278943     0.953100    18.689682
 C    -0.438835    -2.489721    18.476969
 H    -1.318580    -3.104379    18.251210
 H    -0.124818    -2.723268    19.503655
 H     0.372902    -2.780467    17.796255
 C     0.502272    -1.768972    11.326725
 H     1.418019    -1.163595    11.420017
 C    -0.701077    -0.828088    11.135598
 H    -1.630877    -1.403251    11.052012
 H    -0.574648    -0.245562    10.213728
 H    -0.810278    -0.129001    11.975649
 C     0.667330    -2.757475    10.162237
 H     1.610953    -3.313772    10.211817
 H     0.668316    -2.206481     9.211286
 H    -0.154914    -3.483138    10.130908
 C     1.472939    -4.042003    12.982251
 H     1.191116    -4.615118    12.085552
 C     2.950134    -3.626861    12.877697
 H     3.160901    -2.981959    12.014418
 H     3.565206    -4.531290    12.770899
 H     3.285631    -3.111579    13.784792
 C     1.199418    -4.901474    14.225545
 H     1.377047    -4.331174    15.146216
 H     1.868855    -5.773923    14.227560
 H     0.166988    -5.271446    14.240697
Ir     8.895584     9.595536     4.682904
 C     6.626313     8.360243     4.468688
 H     5.775935     8.604791     5.119812
 C     6.263225     7.334270     3.401883
 H     5.794581     6.470559     3.888444
 H     5.573811     7.723203     2.647482
 H     7.160504     6.976141     2.886752
 C    11.622078    10.399064     3.868765
 O    11.389270     9.505900     2.884684
 N    10.630586    10.606965     4.793710
 P     9.893812     8.675442     2.834703
 O     9.915744    11.616680     6.777112
 C    12.840711    11.066577     3.929022
 H    13.567558    10.892118     3.140241
 P     8.456321    10.748632     6.593091
 C    13.075619    11.923270     5.004037
 H    14.032098    12.432052     5.094632
 C    12.099109    12.113028     5.981431
 H    12.242698    12.759785     6.841537
 C    10.885825    11.451037     5.845375
 C    10.450631     6.917438     2.833570
 H     9.494815     6.370297     2.921507
 C    11.275078     6.654449     4.106226
 H    10.744840     6.971474     5.014546
 H    11.484798     5.579931     4.187893
 H    12.238016     7.179038     4.066133
 C    11.181539     6.447234     1.568038
 H    12.097200     7.024584     1.400403
 H    11.463720     5.391390     1.686321
 H    10.558818     6.514222     0.669487
 C     9.426215     9.112401     1.097011
 H    10.308464     8.795275     0.517765
 C     8.186979     8.349635     0.602455
 H     7.280805     8.685917     1.122053
 H     8.039845     8.557391    -0.467801
 H     8.266352     7.261934     0.718721
 C     9.252562    10.629068     0.932674
 H    10.134989    11.192560     1.257386
 H     9.088480    10.859892    -0.129242
 H     8.379323    10.991481     1.490576
 C     8.361068     9.894433     8.218221
 H     7.463768     9.261833     8.111855
 C     9.586454     8.977600     8.373884
 H    10.504642     9.567840     8.477520
 H     9.471819     8.359035     9.274586
 H     9.707544     8.307079     7.512069
 C     8.171400    10.841481     9.411908
 H     7.202182    11.353064     9.388946
 H     8.207560    10.267035    10.347795
 H     8.959855    11.603468     9.452266
 C     7.208021    12.102447     6.614267
 H     7.396217    12.656966     7.545997
 C     5.794039    11.492170     6.648256
 H     5.624349    10.835548     7.511572
 H     5.054209    12.303095     6.700235
 H     5.588924    10.918516     5.734757
 C     7.388419    13.059188     5.427260
 H     7.192509    12.553148     4.473977
 H     6.673369    13.890016     5.518385
 H     8.397530    13.487184     5.397352
 H     2.572415    -1.180106    14.355844
 H     8.199156     6.909284     4.975053
 H     2.212014    -1.160559    16.147080
 H     7.588142     7.797859     6.385161
 B     3.165481     3.611855     4.859381
 C     1.604313     3.204809     4.569602
 C     0.602041     3.413313     5.539767
 H     0.870788     3.827742     6.510714
 C    -0.740325     3.116887     5.290679
 C    -1.146909     2.599233     4.054664
 H    -2.190520     2.369418     3.858336
 C    -0.174745     2.417071     3.073387
 C     1.167546     2.728926     3.324239
 H     1.886256     2.577106     2.521192
 C    -1.774482     3.333710     6.358806
 F    -1.358943     4.192682     7.328712
 F    -2.114074     2.163218     6.992174
 F    -2.939243     3.831080     5.842720
 C    -0.544539     1.921359     1.706998
 F    -1.750943     1.285343     1.680215
 F     0.388236     1.047115     1.208455
 F    -0.628363     2.952428     0.800630
 C     3.138386     5.249410     4.723529
 C     3.009736     6.090078     5.843435
 H     3.034299     5.656316     6.842775
 C     2.803745     7.472825     5.711617
 C     2.754869     8.069799     4.451585
 H     2.595553     9.139856     4.351651
 C     2.877659     7.254291     3.320202
 C     3.049256     5.872818     3.458110
 H     3.109874     5.262576     2.558228
 C     2.590043     8.317473     6.938638
 F     1.809991     7.678596     7.867263
 F     1.962842     9.494646     6.651400
 F     3.762236     8.646941     7.586478
 C     2.779149     7.911194     1.967191
 F     1.576213     8.563844     1.813828
 F     2.886032     7.019013     0.938069
 F     3.754145     8.855559     1.753468
 C     4.177940     2.888737     3.795858
 C     4.022483     1.543763     3.403663
 H     3.179422     0.970479     3.786734
 C     4.903017     0.916053     2.513930
 C     6.010597     1.602305     2.000788
 H     6.693201     1.129259     1.301847
 C     6.202876     2.923894     2.407414
 C     5.304634     3.546486     3.281117
 H     5.487702     4.582352     3.556625
 C     4.638547    -0.511866     2.120332
 F     3.402938    -0.694123     1.547155
 F     4.660148    -1.353143     3.218677
 F     5.567126    -0.975586     1.220874
 F     7.011798     4.961595     1.468662
 F     8.080312     3.121652     0.940205
 C     7.379589     3.725534     1.932141
 F     8.256327     3.988871     2.962567
 C     3.681975     3.087200     6.328489
 C     3.000030     2.080739     7.026582
 H     2.068088     1.689556     6.624371
 C     3.458413     1.571811     8.246388
 C     4.644519     2.033987     8.815228
 H     5.001276     1.639349     9.762879
 C     5.360079     3.026685     8.132051
 C     4.885618     3.540877     6.916611
 H     5.468106     4.313845     6.416272
 C     2.643522     0.507779     8.915996
 F     2.640539    -0.669341     8.197832
 F     1.321182     0.869590     9.066741
 F     3.098960     0.204883    10.158382
 C     6.664364     3.504417     8.724863
 F     7.685160     2.595028     8.533583
 F     6.584218     3.698887    10.082851
 F     7.074332     4.688555     8.193305
 B     5.495275     4.519875    14.469520
 C     7.061019     4.925358    14.778380
 C     8.067863     4.720236    13.809168
 H     7.801337     4.308627    12.836252
 C     9.411203     5.018481    14.059814
 C     9.813594     5.536614    15.296626
 H    10.855958     5.769929    15.493315
 C     8.842362     5.717817    16.278912
 C     7.498819     5.400895    16.026383
 H     6.778912     5.547656    16.829676
 C    10.452686     4.809523    12.994313
 F    10.042980     3.950444    12.023137
 F    10.797215     5.979959    12.362552
 F    11.620031     4.313948    13.511039
 C     9.223052     6.218650    17.644626
 F    10.431545     6.856867    17.670727
 F     8.295215     7.097023    18.144635
 F     9.312224     5.191068    18.551827
 C     5.489951     2.887704    14.590135
 C     5.699221     2.052059    13.480706
 H     5.778680     2.489241    12.485883
 C     5.844802     0.664682    13.622714
 C     5.747389     0.051258    14.871756
 H     5.856474    -1.025000    14.976243
 C     5.536864     0.865363    15.988309
 C     5.428323     2.252416    15.847377
 H     5.302671     2.855546    16.744307
 C     6.091754    -0.176489    12.408093
 F     6.874727     0.465015    11.485281
 F     6.721582    -1.351408    12.701988
 F     4.920628    -0.506359    11.762015
 C     5.412191     0.226141    17.341896
 F     6.357022    -0.758429    17.539678
 F     5.543376     1.137649    18.351640
 F     4.184889    -0.355785    17.536013
 C     4.456023     5.219753    15.521691
 C     4.620113     6.553009    15.938741
 H     5.472767     7.122551    15.571997
 C     3.740356     7.175401    16.832257
 C     2.625466     6.494190    17.326826
 H     1.948223     6.962134    18.034744
 C     2.415920     5.182881    16.886680
 C     3.309268     4.564995    16.004083
 H     3.114062     3.535214    15.707091
 C     4.045877     8.589929    17.235906
 F     5.290745     8.704530    17.802993
 F     4.033098     9.429695    16.134968
 F     3.170446     9.113158    18.141974
 F     1.610877     3.136592    17.812017
 F     0.604620     5.013389    18.410857
 C     1.239949     4.391969    17.382646
 F     0.301331     4.155821    16.396397
 C     4.985519     5.049676    13.001001
 C     5.661713     6.047980    12.288928
 H     6.600256     6.436428    12.677534
 C     5.196789     6.545834    11.063428
 C     4.008788     6.082576    10.508987
 H     3.647702     6.463140     9.557145
 C     3.299006     5.097483    11.211642
 C     3.779008     4.591445    12.423882
 H     3.200206     3.819726    12.929908
 C     6.053810     7.559957    10.370404
 F     6.066793     8.775410    11.021301
 F     7.360162     7.126926    10.343806
 F     5.682425     7.821123     9.080636
 C     1.993728     4.630051    10.626487
 F     0.992372     5.554088    10.817997
 F     2.095520     4.442141     9.269766
 F     1.546474     3.456541    11.157201
 C     1.906784    -0.846045    15.150334
 C     7.831545     7.878064     5.323709
 H     8.588438    10.890630     3.819639
 H     6.808513     9.341823     3.937181

266
Talkyl 8n*, SCF Energy: -2142.392020727994350
Ir    -0.158707    -1.389696    14.839806
 C     1.220711     0.332160    14.960107
 H     0.971303     0.922516    15.844731
 C     1.356477     1.156029    13.707235
 H     2.158797     1.900703    13.849709
 H     0.438839     1.711284    13.471130
 H     1.631368     0.545994    12.838097
 C    -2.930022    -2.292328    15.561636
 O    -2.732249    -1.454791    16.598125
 N    -1.923116    -2.425786    14.639084
 P    -1.264508    -0.560119    16.634353
 O    -1.122841    -3.431472    12.696330
 C    -4.136151    -2.980455    15.456271
 H    -4.887600    -2.848008    16.229761
 P     0.350260    -2.572844    12.958855
 C    -4.323350    -3.807734    14.349677
 H    -5.263960    -4.340986    14.226854
 C    -3.320535    -3.962336    13.394529
 H    -3.427310    -4.608366    12.528483
 C    -2.125715    -3.270932    13.578593
 C    -1.939768     1.158711    16.586970
 H    -1.041343     1.796481    16.633574
 C    -2.633041     1.385489    15.230062
 H    -1.973260     1.141398    14.386307
 H    -2.935915     2.438163    15.144367
 H    -3.541291     0.774197    15.143959
 C    -2.864985     1.497903    17.763240
 H    -3.722590     0.814730    17.802447
 H    -3.251552     2.519513    17.636270
 H    -2.347017     1.465326    18.728658
 C    -0.746917    -0.935028    18.361836
 H    -1.610109    -0.667956    18.991215
 C     0.466727    -0.069758    18.743818
 H     1.346954    -0.319123    18.135787
 H     0.737133    -0.264958    19.791748
 H     0.276956     1.006078    18.647556
 C    -0.456709    -2.436856    18.509645
 H    -1.336487    -3.053452    18.289277
 H    -0.152514    -2.648236    19.544159
 H     0.360510    -2.746250    17.843748
 C     0.482099    -1.744028    11.315444
 H     1.412334    -1.158805    11.393965
 C    -0.702201    -0.772490    11.162637
 H    -1.650853    -1.319117    11.104511
 H    -0.588183    -0.190971    10.238489
 H    -0.765913    -0.073603    12.007193
 C     0.604186    -2.722802    10.136496
 H     1.545391    -3.285264    10.153061
 H     0.580338    -2.163206     9.190796
 H    -0.222183    -3.444802    10.123711
 C     1.490107    -4.023387    12.938523
 H     1.203629    -4.593134    12.041199
 C     2.961807    -3.592243    12.818816
 H     3.156339    -2.939513    11.957631
 H     3.584317    -4.489608    12.698550
 H     3.304415    -3.080366    13.725494
 C     1.242074    -4.893824    14.179672
 H     1.424754    -4.326700    15.101361
 H     1.922232    -5.757952    14.168220
 H     0.214421    -5.276337    14.205594
Ir     8.989001     9.288679     4.888715
 C     9.553800     6.967243     6.849543
 H     8.565637     7.247116     7.238856
 C    10.458913     6.477749     8.001862
 H    10.674670     7.286075     8.712129
 H     9.977611     5.663722     8.557332
 H    11.423750     6.112984     7.628763
 C    11.612756    10.289485     3.714793
 O    11.283587     9.388821     2.757786
 N    10.730540    10.479575     4.730283
 P     9.810770     8.501836     2.906824
 O    10.131696    11.485982     6.731767
 C    12.824215    10.978554     3.655700
 H    13.489201    10.828870     2.810626
 P     8.567093    10.776884     6.573229
 C    13.138951    11.820542     4.723673
 H    14.095128    12.338759     4.734755
 C    12.257585    12.004911     5.788655
 H    12.477816    12.650341     6.632021
 C    11.042490    11.328390     5.743189
 C    10.402993     6.805848     2.473238
 H     9.459249     6.235581     2.438947
 C    11.300574     6.196411     3.563436
 H    10.769040     6.053816     4.509691
 H    11.644982     5.207865     3.230222
 H    12.195256     6.807365     3.741552
 C    11.095772     6.737429     1.103690
 H    12.016809     7.330015     1.097158
 H    11.356815     5.690052     0.898758
 H    10.460032     7.074750     0.279410
 C     8.961812     9.129786     1.385725
 H     9.700287     8.982022     0.583781
 C     7.692347     8.317249     1.082819
 H     6.962710     8.391566     1.900858
 H     7.214628     8.717619     0.177111
 H     7.901125     7.255222     0.904134
 C     8.673516    10.633014     1.504508
 H     9.568997    11.218631     1.746531
 H     8.282255    11.006343     0.547058
 H     7.906193    10.826986     2.264166
 C     8.208711    10.603820     8.379587
 H     7.167590    10.240794     8.396437
 C     9.094817     9.566536     9.075989
 H    10.155480     9.827737     8.988049
 H     8.844609     9.546362    10.145702
 H     8.938776     8.559213     8.687370
 C     8.304653    11.958858     9.099063
 H     7.488799    12.641611     8.843856
 H     8.255406    11.778681    10.177781
 H     9.254857    12.464696     8.890575
 C     7.549416    12.242990     6.076046
 H     7.870731    13.044265     6.756334
 C     6.049032    11.963247     6.276624
 H     5.789454    11.768284     7.324583
 H     5.473717    12.844783     5.956204
 H     5.713213    11.108704     5.674410
 C     7.859782    12.673450     4.637755
 H     7.459568    11.951071     3.915248
 H     7.381597    13.641644     4.433356
 H     8.935296    12.782829     4.452359
 H     2.595852    -1.227814    14.404888
 H    11.089485     7.836789     5.583279
 H     2.198766    -1.184827    16.187433
 H    10.592806     8.854434     6.921224
 B     3.154514     3.614660     4.865620
 C     1.590580     3.188183     4.585683
 C     0.590466     3.269274     5.581980
 H     0.847823     3.628749     6.577860
 C    -0.730606     2.881285     5.333693
 C    -1.123092     2.435971     4.069928
 H    -2.150131     2.146688     3.873354
 C    -0.164294     2.390881     3.066466
 C     1.161330     2.765150     3.317440
 H     1.877679     2.698399     2.500221
 C    -1.762929     2.857127     6.421449
 F    -1.456578     3.677301     7.458570
 F    -1.910557     1.612495     6.986388
 F    -3.003891     3.189958     5.923939
 C    -0.540154     1.918392     1.699103
 F    -1.749798     1.284864     1.677663
 F     0.390203     1.044724     1.203735
 F    -0.627487     2.953446     0.799600
 C     3.139247     5.250136     4.730805
 C     2.987549     6.089012     5.848129
 H     2.976377     5.653060     6.846668
 C     2.808054     7.474911     5.713512
 C     2.795560     8.075811     4.454189
 H     2.646815     9.147431     4.352014
 C     2.937097     7.260242     3.324162
 C     3.097619     5.877489     3.464715
 H     3.172397     5.269303     2.564680
 C     2.593067     8.319413     6.939398
 F     1.809349     7.678789     7.867428
 F     1.962310     9.495500     6.651161
 F     3.761360     8.647757     7.587203
 C     2.836950     7.912909     1.968920
 F     1.637169     8.569400     1.816790
 F     2.893949     7.017722     0.937886
 F     3.821009     8.846200     1.752480
 C     4.170377     2.900565     3.792461
 C     4.014187     1.557874     3.391887
 H     3.166489     0.989221     3.769627
 C     4.894679     0.925737     2.505105
 C     5.999549     1.616035     1.992468
 H     6.685800     1.144820     1.295955
 C     6.194993     2.935684     2.405728
 C     5.301984     3.560560     3.285618
 H     5.490456     4.595288     3.569687
 C     4.635965    -0.507948     2.118629
 F     3.400959    -0.694012     1.546170
 F     4.660654    -1.349046     3.215877
 F     5.565198    -0.972451     1.219969
 F     7.012529     4.967012     1.470524
 F     8.078771     3.123020     0.941228
 C     7.377606     3.730298     1.933025
 F     8.256360     3.988242     2.963020
 C     3.684712     3.082374     6.328038
 C     3.021218     2.056125     7.014785
 H     2.109623     1.635519     6.596922
 C     3.468049     1.562984     8.244447
 C     4.644095     2.039277     8.821238
 H     4.995535     1.655244     9.775193
 C     5.357979     3.031403     8.135176
 C     4.880310     3.548760     6.922238
 H     5.453062     4.333169     6.428877
 C     2.646662     0.504783     8.915071
 F     2.640766    -0.670895     8.197788
 F     1.323675     0.869933     9.065472
 F     3.099158     0.204319    10.159402
 C     6.661592     3.508209     8.726043
 F     7.684978     2.597195     8.533473
 F     6.584875     3.699639    10.083336
 F     7.074978     4.690136     8.193238
 B     5.494765     4.523182    14.469906
 C     7.060448     4.929799    14.778317
 C     8.067414     4.724704    13.809264
 H     7.800499     4.314517    12.835951
 C     9.411186     5.021370    14.060144
 C     9.813679     5.538883    15.297267
 H    10.855865     5.772779    15.494433
 C     8.842161     5.720254    16.279223
 C     7.498272     5.405254    16.026384
 H     6.778404     5.554223    16.829284
 C    10.452740     4.811084    12.994920
 F    10.042915     3.950923    12.023383
 F    10.797368     5.980490    12.362330
 F    11.619742     4.314205    13.511144
 C     9.222787     6.219222    17.645609
 F    10.431737     6.857315    17.671019
 F     8.294939     7.097374    18.145203
 F     9.312392     5.191466    18.551633
 C     5.489535     2.890569    14.591714
 C     5.697120     2.053866    13.482797
 H     5.776487     2.490983    12.487961
 C     5.840390     0.665994    13.625397
 C     5.743758     0.053588    14.874498
 H     5.851977    -1.022631    14.979824
 C     5.535144     0.868554    15.990483
 C     5.427506     2.255820    15.849563
 H     5.300786     2.859867    16.745826
 C     6.086881    -0.175645    12.411630
 F     6.870885     0.467877    11.490462
 F     6.721237    -1.350267    12.702205
 F     4.919718    -0.506314    11.762415
 C     5.410773     0.228043    17.343145
 F     6.356648    -0.757172    17.539714
 F     5.542046     1.137757    18.352616
 F     4.184506    -0.355870    17.536073
 C     4.455533     5.221963    15.522343
 C     4.619254     6.554933    15.939442
 H     5.471149     7.125463    15.572522
 C     3.739449     7.176671    16.833174
 C     2.623518     6.496136    17.326736
 H     1.944205     6.964976    18.032262
 C     2.415316     5.183907    16.887478
 C     3.309614     4.566472    16.005588
 H     3.114510     3.536753    15.708634
 C     4.046168     8.590531    17.235822
 F     5.290494     8.703940    17.803744
 F     4.033283     9.429728    16.134833
 F     3.170182     9.113594    18.142228
 F     1.610780     3.136947    17.811684
 F     0.604322     5.013501    18.410629
 C     1.239156     4.392636    17.382392
 F     0.301081     4.155841    16.396179
 C     4.984405     5.053266    13.001637
 C     5.659944     6.051959    12.289319
 H     6.597639     6.442128    12.678332
 C     5.195951     6.548256    11.062790
 C     4.008753     6.083497    10.508005
 H     3.648843     6.463363     9.555375
 C     3.298849     5.098981    11.211495
 C     3.778032     4.594492    12.424740
 H     3.198526     3.823880    12.931598
 C     6.053678     7.561253    10.367202
 F     6.067586     8.776609    11.020995
 F     7.359144     7.125214    10.344396
 F     5.683545     7.821945     9.080228
 C     1.994080     4.630511    10.626773
 F     0.992051     5.554223    10.817789
 F     2.095434     4.442216     9.269601
 F     1.546566     3.456854    11.157163
 C     1.918877    -0.876222    15.181610
 C    10.219050     8.150415     6.168516
 H     7.697265     8.344026     5.028997
 H     9.363200     6.153779     6.135744

266
TH 8n*, SCF Energy: -2142.407144292498288
Ir    -0.170293    -1.375527    14.843059
 C     1.190123     0.359694    14.958996
 H     0.951502     0.937223    15.854938
 C     1.284480     1.195745    13.710281
 H     2.068664     1.960775    13.844870
 H     0.349316     1.729025    13.493474
 H     1.559714     0.598732    12.832270
 C    -2.935204    -2.291951    15.563438
 O    -2.738277    -1.457801    16.601802
 N    -1.928579    -2.420671    14.640276
 P    -1.270110    -0.567701    16.654987
 O    -1.122673    -3.429662    12.699773
 C    -4.140726    -2.981365    15.456439
 H    -4.892076    -2.851456    16.230466
 P     0.353083    -2.580446    12.978986
 C    -4.326798    -3.806495    14.348318
 H    -5.266689    -4.340642    14.223800
 C    -3.322437    -3.959003    13.394214
 H    -3.427218    -4.605637    12.528434
 C    -2.128378    -3.267099    13.579955
 C    -1.954832     1.148785    16.685991
 H    -1.059682     1.788898    16.758447
 C    -2.653058     1.431639    15.342354
 H    -1.996266     1.223442    14.486734
 H    -2.956542     2.486773    15.300157
 H    -3.560850     0.823354    15.233619
 C    -2.880008     1.431767    17.880633
 H    -3.736073     0.745750    17.892622
 H    -3.267533     2.457770    17.798891
 H    -2.361051     1.357801    18.843373
 C    -0.731969    -0.993595    18.364413
 H    -1.591465    -0.752998    19.009173
 C     0.477332    -0.129084    18.761929
 H     1.355253    -0.352285    18.140479
 H     0.757123    -0.353210    19.801429
 H     0.277683     0.947636    18.698822
 C    -0.429034    -2.496319    18.465652
 H    -1.306983    -3.112300    18.236525
 H    -0.113757    -2.735169    19.490676
 H     0.383114    -2.780341    17.782610
 C     0.520841    -1.769023    11.331014
 H     1.440145    -1.169557    11.428582
 C    -0.675678    -0.820850    11.136572
 H    -1.609056    -1.390329    11.056867
 H    -0.546456    -0.243422    10.211986
 H    -0.779707    -0.117528    11.973671
 C     0.684692    -2.756717    10.165551
 H     1.621574    -3.323772    10.221322
 H     0.700250    -2.203424     9.216095
 H    -0.144950    -3.473539    10.126010
 C     1.480043    -4.041311    12.990713
 H     1.197812    -4.617193    12.095898
 C     2.958049    -3.628598    12.884565
 H     3.170190    -2.988683    12.017960
 H     3.572162    -4.534439    12.782736
 H     3.293996    -3.108760    13.788877
 C     1.204936    -4.895654    14.237021
 H     1.382348    -4.321598    15.155371
 H     1.873474    -5.768690    14.243300
 H     0.172009    -5.264276    14.253150
Ir     8.844259     9.620203     4.819539
 C     6.102537     7.993244     4.350678
 H     5.329582     7.457619     4.921614
 C     6.574787     7.100046     3.220439
 H     7.030102     6.183000     3.615210
 H     5.761423     6.815425     2.542313
 H     7.335433     7.597752     2.610705
 C    11.610337    10.455745     3.865799
 O    11.313680     9.569882     2.893578
 N    10.670458    10.683476     4.823045
 P     9.757714     8.783212     2.878377
 O     9.985544    11.753304     6.782443
 C    12.846751    11.103701     3.879822
 H    13.554973    10.922134     3.076043
 P     8.493599    10.934678     6.623859
 C    13.117506    11.960482     4.946705
 H    14.085586    12.452377     5.009476
 C    12.172539    12.191502     5.948150
 H    12.352702    12.853196     6.789315
 C    10.947509    11.543427     5.841556
 C    10.312820     7.020481     2.828033
 H     9.359948     6.467680     2.842384
 C    11.073438     6.710242     4.131986
 H    10.473460     6.927313     5.028362
 H    11.330135     5.642122     4.161454
 H    12.010690     7.278344     4.194093
 C    11.114156     6.614321     1.584108
 H    12.044552     7.185382     1.504513
 H    11.373008     5.547664     1.655828
 H    10.545330     6.745953     0.656887
 C     9.349175     9.335054     1.152154
 H    10.293887     9.127859     0.623500
 C     8.207178     8.581176     0.455359
 H     7.230838     8.847706     0.879506
 H     8.188560     8.876523    -0.604337
 H     8.312226     7.490085     0.494189
 C     9.105906    10.851425     1.140149
 H     9.922164    11.413219     1.607201
 H     9.025966    11.199388     0.101220
 H     8.166158    11.102989     1.649401
 C     8.338303    10.155158     8.280344
 H     7.404680     9.574277     8.195539
 C     9.504546     9.169702     8.473905
 H    10.468857     9.691830     8.483206
 H     9.389927     8.645073     9.432664
 H     9.533689     8.404199     7.684822
 C     8.202312    11.161134     9.428192
 H     7.284953    11.754835     9.348211
 H     8.154754    10.624429    10.385974
 H     9.052561    11.853372     9.466837
 C     7.293888    12.323454     6.533923
 H     7.486372    12.938133     7.425495
 C     5.861234    11.758885     6.581649
 H     5.644967    11.206436     7.505466
 H     5.148500    12.593359     6.522365
 H     5.669222    11.092900     5.729999
 C     7.523905    13.185635     5.284437
 H     7.291925    12.630176     4.366860
 H     6.856885    14.059558     5.318329
 H     8.554888    13.552081     5.222913
 H     2.576348    -1.173218    14.357849
 H     7.753650     7.494026     5.653817
 H     2.214060    -1.157702    16.148730
 H     6.713988     8.789871     6.223013
 B     3.173811     3.612951     4.854312
 C     1.609656     3.207330     4.567125
 C     0.606718     3.419806     5.536811
 H     0.876628     3.832588     6.508238
 C    -0.736993     3.126259     5.287790
 C    -1.143489     2.612156     4.050082
 H    -2.187775     2.389463     3.849857
 C    -0.170771     2.422705     3.070966
 C     1.172506     2.729353     3.322674
 H     1.892162     2.572690     2.521414
 C    -1.772121     3.336207     6.357450
 F    -1.358590     4.194081     7.329205
 F    -2.112683     2.166071     6.990908
 F    -2.938992     3.831765     5.842440
 C    -0.542227     1.924038     1.705878
 F    -1.749322     1.287030     1.680731
 F     0.388523     1.047546     1.208388
 F    -0.628098     2.953506     0.799683
 C     3.139862     5.247045     4.714742
 C     2.971065     6.081323     5.831965
 H     2.995061     5.650121     6.832338
 C     2.737235     7.457476     5.694850
 C     2.685232     8.056534     4.439217
 H     2.507147     9.123547     4.340253
 C     2.863555     7.249438     3.311524
 C     3.076048     5.874067     3.449342
 H     3.178479     5.270409     2.549022
 C     2.571408     8.302658     6.919906
 F     1.807856     7.678609     7.871533
 F     1.962867     9.495077     6.652683
 F     3.774684     8.595387     7.522744
 C     2.780873     7.911781     1.963529
 F     1.576294     8.565674     1.812468
 F     2.886334     7.018839     0.935370
 F     3.756273     8.852982     1.755032
 C     4.186576     2.895033     3.789229
 C     4.030405     1.548538     3.404397
 H     3.192132     0.976424     3.798298
 C     4.902052     0.917970     2.509199
 C     6.001591     1.606460     1.984909
 H     6.680438     1.132513     1.283485
 C     6.197385     2.929896     2.384956
 C     5.307599     3.557751     3.264533
 H     5.489239     4.595106     3.539117
 C     4.638025    -0.511724     2.120460
 F     3.402446    -0.694083     1.546887
 F     4.660079    -1.351244     3.218064
 F     5.566816    -0.975132     1.220351
 F     7.042333     4.914786     1.344154
 F     8.090607     3.048590     0.941866
 C     7.384346     3.706927     1.893380
 F     8.246459     3.991569     2.945475
 C     3.687116     3.089190     6.325468
 C     3.004623     2.082487     7.023503
 H     2.075953     1.688893     6.616706
 C     3.458097     1.575499     8.246259
 C     4.641827     2.040333     8.817572
 H     4.995980     1.649551     9.767795
 C     5.359461     3.030746     8.133171
 C     4.888802     3.544156     6.915939
 H     5.470629     4.318405     6.416661
 C     2.644156     0.509061     8.914995
 F     2.641208    -0.668411     8.197693
 F     1.321444     0.869955     9.066355
 F     3.099320     0.205421    10.157592
 C     6.663051     3.506977     8.726108
 F     7.685228     2.595995     8.533985
 F     6.584538     3.699134    10.083260
 F     7.074686     4.689294     8.193499
 B     5.496405     4.524619    14.467227
 C     7.061275     4.929208    14.779282
 C     8.068711     4.721978    13.811148
 H     7.802413     4.308584    12.839063
 C     9.411993     5.020495    14.061026
 C     9.813996     5.539345    15.297683
 H    10.856104     5.772971    15.495382
 C     8.842362     5.720571    16.279499
 C     7.498436     5.405782    16.026868
 H     6.778368     5.554641    16.829666
 C    10.452868     4.810281    12.995128
 F    10.042871     3.950904    12.023652
 F    10.797350     5.980414    12.362646
 F    11.620038     4.314101    13.511154
 C     9.223078     6.219333    17.645460
 F    10.431635     6.857158    17.671082
 F     8.294757     7.097358    18.145300
 F     9.312120     5.191312    18.551711
 C     5.490186     2.891446    14.589706
 C     5.699249     2.054690    13.481041
 H     5.779145     2.491699    12.486204
 C     5.844108     0.667052    13.623771
 C     5.746889     0.054866    14.873322
 H     5.856318    -1.021217    14.978769
 C     5.536390     0.869394    15.989568
 C     5.427728     2.256676    15.847765
 H     5.301183     2.860243    16.744406
 C     6.090382    -0.175150    12.409773
 F     6.873970     0.466360    11.487062
 F     6.721226    -1.350616    12.702410
 F     4.920577    -0.506045    11.762358
 C     5.412053     0.228506    17.343110
 F     6.356722    -0.757416    17.539292
 F     5.544094     1.138046    18.352954
 F     4.185052    -0.355337    17.536029
 C     4.453852     5.223536    15.517498
 C     4.618400     6.555752    15.937236
 H     5.471259     7.126024    15.572097
 C     3.738689     7.176634    16.831758
 C     2.623378     6.495421    17.325259
 H     1.946890     6.962166    18.034789
 C     2.413639     5.184771    16.883490
 C     3.306448     4.568690    15.999032
 H     3.111565     3.538961    15.701753
 C     4.044586     8.590550    17.235537
 F     5.290555     8.704763    17.802628
 F     4.032901     9.429991    16.134955
 F     3.170113     9.113415    18.142004
 F     1.611096     3.137113    17.811733
 F     0.604617     5.013589    18.410649
 C     1.239579     4.392167    17.382370
 F     0.300831     4.155728    16.396284
 C     4.993906     5.054307    12.995163
 C     5.676567     6.045215    12.277075
 H     6.616491     6.432402    12.664251
 C     5.213669     6.539339    11.049282
 C     4.021525     6.078115    10.498785
 H     3.661590     6.457109     9.545772
 C     3.305134     5.100527    11.206714
 C     3.783923     4.600332    12.421873
 H     3.200831     3.836249    12.934564
 C     6.062313     7.560261    10.351485
 F     6.069595     8.771575    11.019017
 F     7.371444     7.140716    10.283835
 F     5.677713     7.826050     9.072699
 C     1.996306     4.631935    10.625730
 F     0.993206     5.554339    10.818064
 F     2.095561     4.442273     9.269386
 F     1.547756     3.457897    11.157270
 C     1.909769    -0.841008    15.152395
 C     7.209678     8.408686     5.319769
 H     8.162199    10.700323     3.960598
 H     5.610000     8.888755     3.948390

268
TS(7-8n)M, SCF Energy: -2143.575395116579330
Ir    -1.298572     5.063472    14.379133
 C    -2.297063     2.966552    13.831896
 H    -1.736489     2.238667    14.418501
 P     0.152781     4.032385    15.821938
 O     1.256995     3.305013    14.716074
 N     0.186799     4.441002    12.998997
 C     1.204237     3.640797    13.405639
 P    -1.903350     6.340347    12.591003
 O    -0.863343     5.711157    11.358586
 C     2.162116     3.161710    12.514345
 H     2.945659     2.501702    12.874840
 C     2.069429     3.566370    11.180909
 H     2.801325     3.209884    10.457821
 C     1.062572     4.439699    10.764328
 H     0.987965     4.797352     9.743757
 C     0.133584     4.863282    11.711318
 C    -0.193879     2.534956    16.844567
 H    -0.765215     1.892414    16.156220
 C    -1.104873     2.898972    18.028602
 H    -0.556945     3.447405    18.805563
 H    -1.494496     1.981183    18.486027
 H    -1.964818     3.511185    17.726083
 C     1.063001     1.766679    17.285073
 H     1.709849     1.510191    16.437806
 H     0.757582     0.832576    17.776116
 H     1.656927     2.338250    18.010359
 C     1.271577     5.125720    16.808265
 H     1.857791     4.453444    17.450725
 C     0.434874     6.079031    17.679442
 H    -0.181276     6.741941    17.058498
 H     1.110079     6.708803    18.272143
 H    -0.233978     5.557280    18.373905
 C     2.242596     5.911754    15.912410
 H     2.853015     5.255212    15.283160
 H     2.922921     6.494386    16.550265
 H     1.704163     6.616807    15.265453
 C    -3.500118     6.241006    11.664987
 H    -3.701087     5.160756    11.670084
 C    -4.638980     6.930589    12.439294
 H    -4.646421     6.669912    13.505620
 H    -5.600776     6.623645    12.004564
 H    -4.580889     8.023325    12.354248
 C    -3.418250     6.710744    10.203554
 H    -3.213515     7.785675    10.129414
 H    -4.386017     6.527206     9.715157
 H    -2.646083     6.174936     9.639852
 C    -1.383306     8.114847    12.613960
 C     0.148419     8.248503    12.631704
 H     0.577106     7.795378    13.535180
 H     0.414152     9.313584    12.636966
 H     0.618220     7.790631    11.753835
 C    -2.021292     8.841609    13.814800
 H    -3.112982     8.748168    13.853714
 H    -1.784401     9.912450    13.749514
 H    -1.619057     8.457241    14.761291
Ir    10.183337     2.915680     4.302201
 C    12.347669     4.297743     4.245938
 H    13.204384     3.902905     4.806734
 P     8.797333     3.906385     2.788720
 O     7.636867     4.608353     3.851124
 N     8.715696     3.495003     5.585685
 C     7.710223     4.321896     5.169142
 P    10.762711     1.598618     6.059265
 O     9.731249     2.251099     7.280155
 C     6.791334     4.866087     6.059774
 H     6.038302     5.550184     5.681139
 C     6.878196     4.505410     7.405034
 H     6.173679     4.917404     8.124679
 C     7.852622     3.600913     7.830331
 H     7.930803     3.267224     8.857969
 C     8.759171     3.115440     6.897583
 C     9.183779     5.422309     1.797613
 H     9.730514     6.044157     2.525043
 C    10.125462     5.085075     0.627515
 H     9.581533     4.599744    -0.192743
 H    10.563395     6.008370     0.228401
 H    10.952612     4.425437     0.920636
 C     7.946182     6.208842     1.332838
 H     7.277136     6.458745     2.164403
 H     8.272708     7.147154     0.862822
 H     7.369555     5.651745     0.582870
 C     7.735769     2.819583     1.732213
 H     7.120740     3.492706     1.118388
 C     8.610575     1.936060     0.823604
 H     9.256070     1.279252     1.421633
 H     7.960036     1.296876     0.212583
 H     9.252241     2.508496     0.143865
 C     6.814837     1.954940     2.607368
 H     6.166256     2.558753     3.251322
 H     6.171415     1.342025     1.960541
 H     7.405809     1.279164     3.240203
 C    12.370847     1.782414     6.957845
 H    12.491434     2.877567     6.970777
 C    13.548735     1.187425     6.161220
 H    13.509255     1.430877     5.090534
 H    14.490946     1.581794     6.568030
 H    13.588401     0.095178     6.260387
 C    12.341482     1.285503     8.412521
 H    12.218216     0.197513     8.466560
 H    13.296827     1.533214     8.897476
 H    11.535412     1.751635     8.991567
 C    10.257512    -0.171825     6.045727
 C     8.735599    -0.258344     5.840067
 H     8.447092     0.217663     4.892726
 H     8.433370    -1.312272     5.796272
 H     8.177310     0.216968     6.655464
 C    11.016998    -0.922937     4.934097
 H    12.106671    -0.884008     5.047794
 H    10.724039    -1.980430     4.954761
 H    10.763651    -0.514845     3.946275
 H    -3.997079     4.285385    13.979694
 H    10.665641     5.561885     4.851483
 H    -3.375461     3.638023    15.579448
 H    11.323414     4.549162     6.185799
 H    -2.836777     1.645563    12.242757
 H    13.364789     6.099613     3.655176
 H    -1.374339     2.564485    11.904206
 H    13.293960     4.890116     2.364813
 H    -2.968241     3.355796    11.800007
 H    11.847502     5.819041     2.787689
 C     6.509553    -1.773639    14.975485
 B     5.466615    -1.153706    13.894477
 C     7.633581    -1.076688    15.439626
 H     7.796567    -0.046032    15.127989
 C     8.556270    -1.661165    16.315509
 C     8.385276    -2.968437    16.781237
 H     9.082584    -3.408534    17.489311
 C     7.271463    -3.681104    16.318628
 C     6.374600    -3.101733    15.417009
 H     5.538221    -3.699155    15.057538
 F     9.252913     0.401171    17.263673
 F    10.584274    -0.496421    15.753031
 F    10.433897    -1.388559    17.755558
 C     9.698645    -0.808625    16.777159
 F     5.655649    -5.333553    16.852196
 F     7.548280    -5.402934    17.969365
 F     7.517886    -6.015962    15.881768
 C     7.003042    -5.092346    16.759744
 C     5.603279     0.474298    13.808439
 C     5.502237     1.252200    14.977620
 H     5.375988     0.753609    15.939116
 C     5.547178     2.650982    14.949468
 C     5.681686     3.333545    13.735483
 H     5.697425     4.419874    13.706326
 C     5.762262     2.577087    12.560229
 C     5.725017     1.178260    12.598483
 H     5.773701     0.630663    11.659383
 F     6.163644     2.929673    17.253464
 F     4.081982     3.283588    16.713828
 F     5.603373     4.743034    16.098925
 C     5.364320     3.406488    16.239697
 F     7.211115     3.593435    10.940564
 F     5.199638     4.453149    11.207465
 F     5.470222     2.502572    10.185982
 C     5.893281     3.270564    11.237875
 C     5.891698    -1.887373    12.494066
 C     5.144555    -2.909903    11.889264
 H     4.191792    -3.209886    12.321921
 C     5.603848    -3.575520    10.744442
 C     6.809128    -3.221938    10.137074
 H     7.153105    -3.725381     9.236772
 C     7.568914    -2.208672    10.727248
 C     7.127931    -1.576475    11.893262
 H     7.761419    -0.815089    12.344912
 F     4.014391    -5.318152    11.081180
 F     5.624330    -5.659062     9.623481
 F     3.960390    -4.298175     9.146870
 C     4.802210    -4.696845    10.156890
 F     9.335076    -0.628729    10.593974
 F     8.775282    -1.667337     8.737544
 F     9.876486    -2.734469    10.317629
 C     8.873509    -1.811555    10.099639
 C     3.893022    -1.399172    14.279015
 C     2.925241    -0.951427    13.357115
 H     3.255465    -0.525038    12.411501
 C     1.558599    -1.011578    13.627565
 C     1.088315    -1.555273    14.831093
 H     0.024142    -1.612742    15.043155
 C     2.026144    -2.018937    15.752810
 C     3.404839    -1.921395    15.488020
 H     4.102236    -2.272616    16.246771
 F    -0.426574    -1.307566    12.313193
 F     1.174351    -0.016615    11.492294
 F    -0.052833     0.677305    13.201304
 C     0.574736    -0.429180    12.658371
 F     0.300175    -3.130895    16.988928
 F     1.553808    -1.693332    18.085952
 F     2.384088    -3.625826    17.473004
 C     1.562202    -2.611599    17.058261
 C     2.530168     9.809510     3.547186
 B     3.550026     9.191624     4.654562
 C     1.421265     9.112095     3.050423
 H     1.241486     8.090625     3.378165
 C     0.532092     9.681800     2.129365
 C     0.734175    10.971860     1.638555
 H     0.070160    11.399041     0.892165
 C     1.835336    11.686083     2.128197
 C     2.687520    11.129959     3.085323
 H     3.511025    11.734800     3.462928
 F    -0.210573     7.607694     1.235233
 F    -1.479442     8.572793     2.746614
 F    -1.370228     9.404969     0.693362
 C    -0.626561     8.842544     1.685554
 F     3.495205    13.244660     1.440630
 F     1.528979    13.305000     0.413682
 F     1.753272    14.053937     2.478362
 C     2.146205    13.061187     1.614247
 C     3.437486     7.550914     4.750078
 C     3.610001     6.758241     3.596331
 H     3.751079     7.247685     2.631800
 C     3.607721     5.356821     3.642756
 C     3.448753     4.685518     4.859985
 H     3.463229     3.599729     4.902595
 C     3.298833     5.451850     6.021197
 C     3.288919     6.852421     5.963018
 H     3.185084     7.408798     6.892562
 F     2.781799     4.950438     1.444430
 F     4.953742     4.807826     1.728844
 F     3.628667     3.232313     2.542116
 C     3.748080     4.581411     2.356328
 F     1.814604     4.464889     7.631366
 F     3.817614     3.585419     7.429339
 F     3.557337     5.558280     8.390832
 C     3.139031     4.772982     7.351964
 C     3.125643     9.936795     6.055016
 C     3.873621    10.961599     6.661633
 H     4.824377    11.263841     6.225430
 C     3.420482    11.624524     7.813514
 C     2.217319    11.261000     8.422805
 H     1.875819    11.758028     9.327722
 C     1.456464    10.245735     7.833250
 C     1.892316     9.621561     6.660594
 H     1.257035     8.861093     6.209579
 F     5.014062    13.374070     7.489880
 F     3.403960    13.712734     8.946289
 F     5.066364    12.353926     9.422832
 C     4.223579    12.748955     8.409679
 F    -0.301801     8.642052     7.985231
 F     0.253863     9.721941     9.832034
 F    -0.843967    10.778759     8.251342
 C     0.153773     9.842895     8.467917
 C     5.123910     9.437239     4.276455
 C     6.082046     8.977831     5.201743
 H     5.745808     8.550144     6.144883
 C     7.447248     9.027199     4.935813
 C     7.929645     9.577066     3.737283
 H     8.995902     9.627518     3.531056
 C     7.001228    10.060738     2.815979
 C     5.621147     9.966749     3.074653
 H     4.930462    10.326920     2.314366
 F     9.392358     9.366141     6.262723
 F     7.849777     8.005745     7.076485
 F     9.086620     7.373341     5.366748
 C     8.427751     8.453710     5.912713
 F     8.728482    11.186870     1.583724
 F     7.475605     9.749168     0.484163
 F     6.645503    11.680633     1.099983
 C     7.467910    10.664360     1.513895
 C    -3.190746     3.788986    14.517698
 C    -2.368032     2.635621    12.365033
 C    11.188639     4.636436     5.104537
 C    12.734227     5.327982     3.195589
 H    -0.405442     6.338269    14.709724
 H    -2.213737     5.790175    15.470105
 H    12.004626     3.324546     3.642068
 H    10.583878     1.742304     3.215266
 H    10.521483    -0.588182     7.027134
 H    -1.764695     8.548510    11.678937

268
TS(7-8n)I, SCF Energy: -2143.552497789018162
Ir    -1.291225     5.029409    14.416669
 C    -2.303982     2.938576    13.874732
 H    -1.741757     2.206254    14.454158
 P     0.176464     3.987609    15.834082
 O     1.253222     3.233443    14.718645
 N     0.184585     4.404705    13.025435
 C     1.201764     3.595294    13.415103
 P    -1.909882     6.319398    12.641909
 O    -0.868591     5.699433    11.412419
 C     2.160832     3.136228    12.515002
 H     2.944799     2.470043    12.863029
 C     2.070861     3.570927    11.190769
 H     2.805332     3.232495    10.461716
 C     1.063109     4.451139    10.791422
 H     0.989223     4.830398     9.778186
 C     0.131558     4.850911    11.746636
 C    -0.182123     2.512126    16.880701
 H    -0.749902     1.860280    16.197951
 C    -1.103552     2.902363    18.048796
 H    -0.559385     3.457609    18.823558
 H    -1.508367     1.996131    18.516321
 H    -1.952682     3.519565    17.726450
 C     1.068274     1.748573    17.345565
 H     1.725039     1.481678    16.509001
 H     0.756812     0.820943    17.844623
 H     1.652519     2.329750    18.071113
 C     1.329584     5.080445    16.775720
 H     1.925811     4.413461    17.413642
 C     0.521343     6.051928    17.649355
 H    -0.117213     6.697634    17.033686
 H     1.213198     6.696271    18.204050
 H    -0.121970     5.543817    18.377056
 C     2.282973     5.847714    15.845383
 H     2.871791     5.180240    15.207371
 H     2.984278     6.431123    16.459282
 H     1.733438     6.550030    15.204897
 C    -3.500504     6.227430    11.702115
 H    -3.710750     5.149050    11.707566
 C    -4.641317     6.929701    12.460664
 H    -4.669943     6.663950    13.524763
 H    -5.600277     6.638428    12.009127
 H    -4.566831     8.022017    12.381842
 C    -3.400516     6.694857    10.240812
 H    -3.181001     7.767018    10.167055
 H    -4.367369     6.525025     9.745763
 H    -2.632186     6.148665     9.682132
 C    -1.397646     8.097490    12.669489
 C     0.132994     8.241342    12.665904
 H     0.577648     7.785615    13.560415
 H     0.391920     9.308166    12.673862
 H     0.592808     7.791979    11.778417
 C    -2.023501     8.814316    13.882015
 H    -3.113211     8.707649    13.938822
 H    -1.800875     9.888372    13.815602
 H    -1.600614     8.432875    14.820684
Ir    10.019417     2.950410     4.364435
 C    11.978916     2.046285     2.936531
 H    12.650132     1.364854     3.473128
 P     8.753856     4.081345     2.822323
 O     7.566954     4.747103     3.854478
 N     8.575019     3.577423     5.600422
 C     7.606827     4.449409     5.172070
 P    10.671403     1.772262     6.213950
 O     9.565960     2.391048     7.356024
 C     6.707685     5.046810     6.044463
 H     5.984904     5.750054     5.641431
 C     6.780725     4.728782     7.400145
 H     6.097843     5.192500     8.108319
 C     7.734268     3.814936     7.848176
 H     7.823094     3.524621     8.887145
 C     8.612500     3.258100     6.932352
 C     9.177433     5.620175     1.893084
 H     9.770474     6.188959     2.627636
 C    10.070103     5.299936     0.682527
 H     9.512570     4.772919    -0.102214
 H    10.440953     6.235364     0.248267
 H    10.946787     4.697473     0.948148
 C     7.948370     6.452223     1.488436
 H     7.325032     6.720950     2.348799
 H     8.288904     7.379773     1.008918
 H     7.319089     5.922409     0.760786
 C     7.733946     3.018032     1.691206
 H     7.199237     3.715841     1.030312
 C     8.630311     2.090078     0.849567
 H     9.202871     1.406197     1.490379
 H     7.997812     1.468184     0.201425
 H     9.338896     2.627526     0.209190
 C     6.697908     2.195895     2.475853
 H     6.072269     2.818424     3.123320
 H     6.036905     1.679128     1.766584
 H     7.185881     1.431417     3.094784
 C    12.217847     1.989477     7.206213
 H    12.327462     3.085841     7.201509
 C    13.445722     1.379747     6.503720
 H    13.524275     1.671690     5.448295
 H    14.355566     1.724709     7.014076
 H    13.439611     0.284015     6.561514
 C    12.098739     1.499248     8.660007
 H    12.000944     0.407424     8.715656
 H    13.012794     1.771904     9.207248
 H    11.245299     1.947599     9.182216
 C    10.240361    -0.028096     6.209918
 C     8.721018    -0.234073     6.082359
 H     8.350657     0.121942     5.112232
 H     8.500271    -1.306817     6.148432
 H     8.160078     0.272982     6.875986
 C    10.995685    -0.774914     5.092478
 H    12.081132    -0.623302     5.119824
 H    10.813191    -1.852806     5.196523
 H    10.633194    -0.469233     4.102254
 H    -3.996493     4.264890    14.040366
 H    12.021878     4.252114     2.934762
 H    -3.364893     3.609635    15.633166
 H    12.748459     3.530554     4.387568
 H    -2.853786     1.623491    12.283608
 H    13.314640     2.590579     1.330064
 H    -1.400163     2.552215    11.934811
 H    12.339113     1.136148     0.994106
 H    -2.999268     3.335610    11.853191
 H    11.599588     2.738356     0.911270
 C     6.518122    -1.771534    14.974042
 B     5.471583    -1.143310    13.900702
 C     7.650584    -1.094432    15.447743
 H     7.811723    -0.053915    15.169629
 C     8.588483    -1.713573    16.287741
 C     8.418876    -3.036714    16.702389
 H     9.137565    -3.510005    17.364441
 C     7.274788    -3.716298    16.262194
 C     6.369269    -3.103782    15.394239
 H     5.514165    -3.678574    15.043223
 F     9.254178     0.328562    17.271080
 F    10.590080    -0.498631    15.750086
 F    10.492451    -1.452072    17.736356
 C     9.727869    -0.863366    16.771587
 F     5.606171    -5.316700    16.784372
 F     7.475640    -5.407015    17.948249
 F     7.459369    -6.061403    15.831245
 C     6.962867    -5.115395    16.708923
 C     5.612269     0.482482    13.817087
 C     5.515341     1.261306    14.986306
 H     5.391868     0.763780    15.948867
 C     5.556083     2.660143    14.955031
 C     5.685223     3.340346    13.738591
 H     5.697125     4.426698    13.707343
 C     5.764148     2.582156    12.564054
 C     5.728910     1.183957    12.605431
 H     5.773937     0.634330    11.667346
 F     6.168310     2.991297    17.261745
 F     4.083145     3.284083    16.713229
 F     5.599937     4.754379    16.094809
 C     5.365549     3.423328    16.240394
 F     7.211137     3.593382    10.942025
 F     5.199387     4.453786    11.207527
 F     5.470036     2.502963    10.187694
 C     5.892158     3.271545    11.238952
 C     5.892080    -1.881273    12.497820
 C     5.143957    -2.904676    11.893770
 H     4.190442    -3.202824    12.326279
 C     5.602890    -3.573278    10.749494
 C     6.809537    -3.222007    10.143353
 H     7.154436    -3.727704     9.244600
 C     7.569646    -2.208001    10.731788
 C     7.128673    -1.572819    11.896310
 H     7.762573    -0.811020    12.346811
 F     4.014082    -5.318165    11.081879
 F     5.624416    -5.657595     9.624621
 F     3.960843    -4.297853     9.147767
 C     4.801335    -4.694928    10.159091
 F     9.335516    -0.628352    10.594327
 F     8.775004    -1.668224     8.739989
 F     9.876860    -2.734783    10.318229
 C     8.874058    -1.812562    10.102351
 C     3.896559    -1.387852    14.285675
 C     2.928457    -0.943701    13.361660
 H     3.258967    -0.517071    12.416215
 C     1.561021    -1.009218    13.628720
 C     1.090637    -1.555131    14.831090
 H     0.026332    -1.617034    15.040803
 C     2.028188    -2.014817    15.755000
 C     3.407233    -1.910875    15.494002
 H     4.104223    -2.258690    16.254712
 F    -0.425963    -1.307775    12.313674
 F     1.174565    -0.016696    11.492459
 F    -0.052746     0.676905    13.201270
 C     0.575516    -0.429211    12.658683
 F     0.301446    -3.130257    16.988284
 F     1.553694    -1.692818    18.087314
 F     2.384508    -3.625426    17.472979
 C     1.562892    -2.610115    17.058445
 C     2.515689     9.734396     3.600552
 B     3.554759     9.166829     4.697562
 C     1.396998     9.073853     3.075477
 H     1.151531     8.069458     3.418533
 C     0.579190     9.666875     2.098693
 C     0.901474    10.921232     1.554171
 H     0.313088    11.351626     0.746590
 C     2.017117    11.586345     2.090686
 C     2.744032    11.028826     3.136516
 H     3.557610    11.605842     3.570299
 F    -0.275051     7.602685     1.239506
 F    -1.477034     8.645568     2.749599
 F    -1.369986     9.414861     0.686619
 C    -0.624701     8.861216     1.677208
 F     3.943070    12.903039     1.642589
 F     2.152056    13.302294     0.411889
 F     2.232066    13.895509     2.545810
 C     2.561933    12.910800     1.649783
 C     3.427864     7.557409     4.794461
 C     3.515535     6.783039     3.624653
 H     3.653406     7.278769     2.663457
 C     3.443150     5.389044     3.659674
 C     3.300398     4.711089     4.870829
 H     3.264943     3.626501     4.905726
 C     3.248623     5.471338     6.038636
 C     3.305011     6.864894     6.005229
 H     3.271184     7.415265     6.942756
 F     2.636181     4.951952     1.446821
 F     4.804553     4.858813     1.789793
 F     3.477058     3.275066     2.603988
 C     3.583398     4.617226     2.385552
 F     1.812632     4.461036     7.636947
 F     3.828028     3.601623     7.368851
 F     3.557825     5.553373     8.393245
 C     3.127594     4.779196     7.349248
 C     3.139468     9.925392     6.084445
 C     3.883713    10.953685     6.684056
 H     4.839037    11.249718     6.253718
 C     3.418743    11.628753     7.823072
 C     2.209174    11.275606     8.425141
 H     1.858714    11.785522     9.319441
 C     1.455724    10.250555     7.842182
 C     1.902896     9.612938     6.683472
 H     1.275240     8.843708     6.237122
 F     5.013780    13.374078     7.490731
 F     3.403962    13.715129     8.948048
 F     5.067184    12.354548     9.423844
 C     4.222768    12.751987     8.412662
 F    -0.302247     8.646316     7.986101
 F     0.252950     9.722121     9.834011
 F    -0.845122    10.782310     8.252122
 C     0.152051     9.846094     8.470230
 C     5.123333     9.422786     4.283258
 C     6.086532     8.970483     5.205866
 H     5.754809     8.540215     6.149363
 C     7.450842     9.030345     4.940135
 C     7.931355     9.590255     3.746056
 H     8.997978     9.651417     3.544533
 C     6.999342    10.060105     2.820823
 C     5.619083     9.949236     3.077642
 H     4.928621    10.300537     2.313418
 F     9.394095     9.366587     6.263201
 F     7.850502     8.005915     7.077329
 F     9.087056     7.373396     5.367056
 C     8.431490     8.450810     5.912231
 F     8.727997    11.186791     1.584389
 F     7.475210     9.749879     0.484962
 F     6.646006    11.680722     1.100842
 C     7.464782    10.664232     1.516848
 C    -3.188221     3.762840    14.570340
 C    -2.388953     2.615228    12.407032
 C    11.952432     3.426506     3.646819
 C    12.329490     2.129808     1.456838
 H    -0.390675     6.301206    14.737745
 H    -2.192067     5.755532    15.519841
 H    10.992110     1.499239     2.986724
 H     8.946989     1.802391     4.169849
 H    10.566640    -0.409961     7.187126
 H    -1.795058     8.534416    11.742379

268
Talkyl 8n, SCF Energy: -2143.597034667647222
Ir    -1.285677     5.032847    14.355190
 C    -2.298713     2.946608    13.795553
 H    -1.746289     2.209745    14.378559
 P     0.172843     3.979515    15.774119
 O     1.264325     3.248016    14.656282
 N     0.193175     4.417819    12.963882
 C     1.209347     3.606973    13.352869
 P    -1.895614     6.332431    12.584464
 O    -0.857180     5.715526    11.348998
 C     2.165320     3.143125    12.451747
 H     2.948665     2.476382    12.800056
 C     2.072838     3.573480    11.126467
 H     2.804654     3.231203    10.396493
 C     1.066129     4.455371    10.728458
 H     0.989502     4.832799     9.715457
 C     0.139171     4.861805    11.684413
 C    -0.188774     2.488297    16.799354
 H    -0.756152     1.846308    16.107199
 C    -1.110964     2.861057    17.973628
 H    -0.566198     3.401675    18.758171
 H    -1.516706     1.947113    18.425611
 H    -1.959580     3.484569    17.661596
 C     1.060070     1.715878    17.254459
 H     1.714271     1.454506    16.414029
 H     0.746024     0.784608    17.745296
 H     1.648545     2.286797    17.984728
 C     1.315775     5.058341    16.743848
 H     1.910079     4.379241    17.370864
 C     0.504387     6.011121    17.636027
 H    -0.127663     6.675938    17.033349
 H     1.197004     6.638240    18.209045
 H    -0.145000     5.490286    18.349388
 C     2.273480     5.844784    15.834149
 H     2.866438     5.190113    15.186597
 H     2.971140     6.417157    16.462416
 H     1.726710     6.558650    15.204173
 C    -3.487393     6.245078    11.646231
 H    -3.693809     5.165830    11.644173
 C    -4.628355     6.936268    12.414267
 H    -4.648514     6.664507    13.476904
 H    -5.588203     6.641532    11.967186
 H    -4.560574     8.029325    12.341615
 C    -3.393621     6.722288    10.187730
 H    -3.176973     7.795341    10.119786
 H    -4.362175     6.553305     9.695537
 H    -2.625818     6.181414     9.623067
 C    -1.374827     8.107089    12.624074
 C     0.156857     8.240947    12.642778
 H     0.584851     7.784744    13.545017
 H     0.422512     9.306058    12.651765
 H     0.627279     7.785923    11.763743
 C    -2.012120     8.823876    13.830886
 H    -3.104021     8.732521    13.867855
 H    -1.773051     9.894995    13.776247
 H    -1.611501     8.430140    14.774265
Ir    10.061392     2.738939     4.178778
 C    12.292445     4.829177     4.269993
 P     8.760443     3.843729     2.675589
 O     7.589194     4.567448     3.715927
 N     8.529130     3.377480     5.481085
 C     7.618050     4.285870     5.043628
 P    10.699775     1.615208     6.046023
 O     9.604443     2.261712     7.220255
 C     6.758973     4.945227     5.918033
 H     6.067256     5.686292     5.530582
 C     6.847527     4.633994     7.276468
 H     6.192386     5.135729     7.986882
 C     7.776800     3.700466     7.740337
 H     7.872759     3.446642     8.789568
 C     8.623640     3.108164     6.808480
 C     9.232853     5.357625     1.732691
 H     9.774943     5.948772     2.489406
 C    10.215967     5.004374     0.603683
 H     9.708001     4.510229    -0.234343
 H    10.666870     5.925880     0.214981
 H    11.029846     4.349996     0.943956
 C     8.032733     6.179455     1.234283
 H     7.341383     6.435330     2.045329
 H     8.397163     7.114010     0.786428
 H     7.468933     5.642687     0.459690
 C     7.727020     2.747102     1.607679
 H     7.122340     3.400177     0.962898
 C     8.645432     1.853964     0.749665
 H     9.294275     1.229755     1.379648
 H     8.027827     1.180940     0.140883
 H     9.293423     2.422132     0.072350
 C     6.787144     1.892870     2.475818
 H     6.144259     2.502926     3.118893
 H     6.138282     1.291781     1.823843
 H     7.355384     1.198427     3.110838
 C    12.269976     1.883695     6.981686
 H    12.332976     2.984230     6.996380
 C    13.487083     1.350954     6.200427
 H    13.453404     1.615803     5.134583
 H    14.401931     1.778005     6.634656
 H    13.571436     0.259992     6.283514
 C    12.231686     1.369117     8.430038
 H    12.171650     0.274394     8.467818
 H    13.158359     1.664854     8.943151
 H    11.384953     1.779498     8.993319
 C    10.237938    -0.169684     6.053258
 C     8.728415    -0.296857     5.776999
 H     8.470084     0.095010     4.782143
 H     8.442828    -1.356110     5.795625
 H     8.120601     0.227484     6.524194
 C    11.072731    -0.927140     5.000296
 H    12.150070    -0.891708     5.199877
 H    10.775301    -1.983845     4.998208
 H    10.904500    -0.521568     3.992947
 H    -3.988939     4.277837    13.949912
 H    10.226709     5.327401     4.622277
 H    -3.374396     3.614254    15.545810
 H    10.986314     4.462383     5.944387
 H    -2.848611     1.644606    12.193622
 H    12.823906     6.120805     5.960861
 H    -1.372995     2.548054    11.869067
 H    13.757332     6.421057     4.493226
 H    -2.956273     3.359578    11.763879
 H    12.071183     6.982417     4.607376
 C     6.534373    -1.757628    14.939162
 B     5.474023    -1.132388    13.888660
 C     7.668500    -1.081874    15.406020
 H     7.833583    -0.043588    15.121854
 C     8.598794    -1.698414    16.254539
 C     8.418874    -3.013478    16.691020
 H     9.115167    -3.475972    17.386210
 C     7.290617    -3.700060    16.220606
 C     6.392864    -3.092860    15.344349
 H     5.545910    -3.671200    14.979861
 F     9.259347     0.329217    17.263162
 F    10.593236    -0.479954    15.692993
 F    10.510766    -1.439467    17.678224
 C     9.738296    -0.849237    16.730849
 F     5.618617    -5.300031    16.716338
 F     7.488599    -5.391946    17.884059
 F     7.471771    -6.042016    15.764702
 C     6.977576    -5.100256    16.650031
 C     5.610103     0.490249    13.811240
 C     5.515257     1.265142    14.982680
 H     5.391992     0.765181    15.944026
 C     5.557346     2.663653    14.953886
 C     5.687253     3.345884    13.738383
 H     5.700839     4.432226    13.708740
 C     5.765339     2.589169    12.562947
 C     5.727165     1.192196    12.601532
 H     5.770070     0.644007    11.662698
 F     6.169573     2.990461    17.262020
 F     4.083853     3.284018    16.713088
 F     5.600299     4.755032    16.095302
 C     5.367032     3.424067    16.240574
 F     7.212090     3.593921    10.939431
 F     5.199317     4.455170    11.206681
 F     5.470250     2.503620    10.187644
 C     5.893886     3.274991    11.237475
 C     5.884282    -1.865462    12.483622
 C     5.141044    -2.893569    11.882945
 H     4.187570    -3.192927    12.314957
 C     5.606441    -3.566902    10.743788
 C     6.814563    -3.211391    10.140663
 H     7.165081    -3.720250     9.245925
 C     7.568748    -2.188338    10.726200
 C     7.120634    -1.552087    11.885331
 H     7.749686    -0.786811    12.336508
 F     4.015771    -5.316540    11.080932
 F     5.625027    -5.657482     9.624224
 F     3.961051    -4.297689     9.147380
 C     4.804315    -4.693015    10.157752
 F     9.331034    -0.586212    10.586214
 F     8.776002    -1.664575     8.737638
 F     9.872884    -2.722374    10.320237
 C     8.875194    -1.788211    10.101793
 C     3.908143    -1.384293    14.290798
 C     2.944218    -0.925777    13.371647
 H     3.276008    -0.494477    12.428766
 C     1.579774    -0.985209    13.639725
 C     1.103912    -1.537415    14.837282
 H     0.038947    -1.593679    15.045260
 C     2.037186    -2.013732    15.756522
 C     3.417831    -1.919025    15.493886
 H     4.114099    -2.283279    16.247751
 F    -0.371291    -1.316389    12.312650
 F     1.182305    -0.011721    11.490008
 F    -0.052558     0.677679    13.200315
 C     0.598587    -0.418021    12.662679
 F     0.302255    -3.130164    16.987879
 F     1.553690    -1.693375    18.086254
 F     2.384852    -3.626240    17.473287
 C     1.564494    -2.611356    17.057569
 C     2.552437     9.769141     3.545548
 B     3.569638     9.183709     4.673593
 C     1.448173     9.079617     3.023831
 H     1.251081     8.060317     3.343783
 C     0.574288     9.664431     2.095064
 C     0.816106    10.943365     1.587753
 H     0.172316    11.379386     0.828527
 C     1.926007    11.635986     2.086044
 C     2.734130    11.082569     3.079693
 H     3.549176    11.684316     3.479776
 F    -0.280320     7.609000     1.235805
 F    -1.479281     8.645772     2.748270
 F    -1.365811     9.470851     0.696313
 C    -0.627429     8.869441     1.675534
 F     3.659640    13.067094     1.308574
 F     1.662455    13.305391     0.408495
 F     2.038064    13.981740     2.476209
 C     2.308684    12.989205     1.568635
 C     3.507293     7.548065     4.791709
 C     3.700593     6.766260     3.637113
 H     3.846943     7.262126     2.676815
 C     3.696668     5.367692     3.675582
 C     3.507304     4.683716     4.881619
 H     3.496230     3.597450     4.910996
 C     3.353046     5.440060     6.046718
 C     3.360226     6.842721     5.999995
 H     3.240810     7.395029     6.929801
 F     2.832118     5.006901     1.508341
 F     5.019646     4.816011     1.729232
 F     3.694608     3.274222     2.545216
 C     3.818675     4.614609     2.379373
 F     1.816075     4.467256     7.629910
 F     3.806885     3.567143     7.494737
 F     3.557606     5.560461     8.399992
 C     3.149272     4.762074     7.371955
 C     3.132347     9.934309     6.062834
 C     3.875773    10.962066     6.668006
 H     4.827565    11.264084     6.234214
 C     3.417875    11.627859     7.815423
 C     2.211624    11.266624     8.419720
 H     1.864951    11.767786     9.320452
 C     1.456441    10.245123     7.832813
 C     1.899170     9.613977     6.666222
 H     1.271186     8.845406     6.218069
 F     5.014013    13.374152     7.490094
 F     3.403674    13.713712     8.946928
 F     5.066147    12.354091     9.422714
 C     4.221913    12.750758     8.410940
 F    -0.301997     8.641853     7.985034
 F     0.253796     9.721908     9.831849
 F    -0.843909    10.779641     8.251217
 C     0.153765     9.842732     8.467362
 C     5.136518     9.451887     4.288028
 C     6.095669     8.997884     5.212862
 H     5.761586     8.578543     6.160283
 C     7.457530     9.031941     4.937190
 C     7.939689     9.572035     3.734055
 H     9.005247     9.611920     3.522188
 C     7.009158    10.059107     2.816817
 C     5.630459     9.970107     3.080772
 H     4.939535    10.324223     2.318304
 F     9.395057     9.366417     6.263921
 F     7.850574     8.005990     7.076261
 F     9.087601     7.373358     5.367203
 C     8.432175     8.452733     5.912797
 F     8.729477    11.187265     1.583350
 F     7.475874     9.748837     0.483754
 F     6.646206    11.679592     1.100588
 C     7.469319    10.661839     1.513129
 C    -3.187245     3.771073    14.485299
 C    -2.367842     2.627464    12.325950
 C    10.930542     4.515861     4.847762
 C    12.760542     6.167867     4.865725
 H    -0.386061     6.300901    14.693175
 H    -2.190746     5.751470    15.459781
 H    12.249531     4.893129     3.174306
 H    11.268739     2.317288     3.203832
 H    10.455314    -0.561452     7.056213
 H    -1.756380     8.549285    11.692946
 H    13.011459     4.033486     4.506422

268
TH 8n, SCF Energy: -2143.565696004176516
Ir    -1.251453     5.032965    14.331591
 C    -2.272694     2.954412    13.762148
 H    -1.730986     2.212750    14.348887
 P     0.208583     3.956350    15.731877
 O     1.270542     3.195651    14.601522
 N     0.225176     4.425532    12.935023
 C     1.226717     3.588247    13.307060
 P    -1.855721     6.360947    12.581358
 O    -0.793839     5.782985    11.348141
 C     2.178085     3.131521    12.397828
 H     2.948722     2.443202    12.732143
 C     2.100349     3.600365    11.084705
 H     2.829416     3.264893    10.349075
 C     1.112434     4.511474    10.707101
 H     1.047078     4.919610     9.705726
 C     0.185544     4.904896    11.668046
 C    -0.164495     2.482482    16.776473
 H    -0.735414     1.834938    16.092286
 C    -1.085873     2.880202    17.943536
 H    -0.539258     3.433764    18.717700
 H    -1.494984     1.976030    18.412106
 H    -1.931973     3.500783    17.619190
 C     1.078510     1.709621    17.245762
 H     1.733799     1.432513    16.411242
 H     0.758076     0.787089    17.749149
 H     1.667003     2.288774    17.969287
 C     1.376866     5.034498    16.671531
 H     1.969476     4.360565    17.304641
 C     0.585414     6.011925    17.553839
 H    -0.056171     6.662407    16.946626
 H     1.289182     6.650782    18.099564
 H    -0.051834     5.508893    18.290616
 C     2.332789     5.795784    15.738788
 H     2.910685     5.125333    15.093839
 H     3.044208     6.368694    16.350927
 H     1.787374     6.506545    15.104229
 C    -3.439600     6.269113    11.629425
 H    -3.637451     5.187957    11.615550
 C    -4.591284     6.944610    12.395812
 H    -4.617524     6.664286    13.456315
 H    -5.545855     6.646752    11.939571
 H    -4.530873     8.038713    12.332613
 C    -3.338364     6.761817    10.176955
 H    -3.128981     7.836700    10.121989
 H    -4.300867     6.590250     9.674171
 H    -2.561931     6.232508     9.613218
 C    -1.351753     8.139487    12.648798
 C     0.178776     8.283628    12.679122
 H     0.603356     7.820605    13.579447
 H     0.437235     9.349954    12.702291
 H     0.658335     7.841795    11.798459
 C    -2.001629     8.835035    13.860626
 H    -3.092699     8.732728    13.890987
 H    -1.772974     9.909083    13.821577
 H    -1.600955     8.432610    14.800309
Ir    10.071951     3.064599     4.436596
 C    11.998806     1.408397     2.631151
 P     8.713149     4.138255     2.935328
 O     7.545742     4.852156     3.981988
 N     8.533115     3.669279     5.723911
 C     7.577540     4.540326     5.301358
 P    10.641921     1.816530     6.259878
 O     9.546863     2.444515     7.430785
 C     6.669506     5.122494     6.178277
 H     5.939830     5.830125     5.797559
 C     6.753294     4.771849     7.526436
 H     6.066322     5.216567     8.243499
 C     7.708750     3.855511     7.967132
 H     7.793217     3.552056     8.999947
 C     8.587266     3.322956     7.035408
 C     9.127854     5.635056     1.933592
 H     9.741722     6.233392     2.626470
 C     9.994913     5.245227     0.720623
 H     9.395790     4.747095    -0.052192
 H    10.419352     6.152561     0.273806
 H    10.832951     4.586101     0.981937
 C     7.900882     6.462006     1.515511
 H     7.297881     6.775664     2.375290
 H     8.241841     7.362996     0.987717
 H     7.252975     5.904777     0.825945
 C     7.658249     3.029218     1.885790
 H     7.078308     3.699333     1.234609
 C     8.529515     2.094564     1.023754
 H     9.129104     1.421191     1.650157
 H     7.875807     1.468902     0.400426
 H     9.218239     2.628298     0.359045
 C     6.676978     2.216169     2.746242
 H     6.050798     2.852694     3.380264
 H     6.012287     1.639314     2.087400
 H     7.206864     1.502208     3.391130
 C    12.195978     2.001188     7.251690
 H    12.299881     3.097772     7.293623
 C    13.419727     1.432389     6.507592
 H    13.454525     1.730645     5.451250
 H    14.334760     1.797030     6.993824
 H    13.443883     0.336798     6.557919
 C    12.094014     1.455350     8.686054
 H    12.021646     0.360400     8.698148
 H    13.003410     1.728237     9.241000
 H    11.231715     1.863476     9.226401
 C    10.144628     0.035470     6.275406
 C     8.632790    -0.119501     6.037882
 H     8.346170     0.225452     5.035241
 H     8.368455    -1.183571     6.105662
 H     8.031273     0.422852     6.777037
 C    10.954578    -0.783728     5.254056
 H    12.038259    -0.657834     5.353470
 H    10.734026    -1.848701     5.397134
 H    10.678579    -0.514591     4.227517
 H    -3.956795     4.294572    13.903592
 H    11.797867     3.549058     2.484467
 H    -3.359992     3.624745    15.503694
 H    12.647805     3.038924     3.922564
 H    -2.814632     1.661939    12.149988
 H    13.392220     2.155557     1.135859
 H    -1.329825     2.557253    11.844683
 H    12.624766     0.614390     0.695287
 H    -2.906054     3.379742    11.725276
 H    11.699637     2.116025     0.624287
 C     6.520088    -1.758115    14.959299
 B     5.470279    -1.134827    13.897111
 C     7.652578    -1.079706    15.424863
 H     7.803400    -0.034305    15.160266
 C     8.606158    -1.708376    16.236425
 C     8.454593    -3.043346    16.623696
 H     9.198930    -3.528765    17.245479
 C     7.292990    -3.714758    16.217178
 C     6.371998    -3.089834    15.375414
 H     5.507849    -3.656838    15.035419
 F     9.257446     0.324485    17.261470
 F    10.595896    -0.478394    15.690221
 F    10.511147    -1.439295    17.674753
 C     9.739277    -0.852914    16.723744
 F     5.607886    -5.299708    16.710161
 F     7.430475    -5.458564    17.884496
 F     7.471094    -6.047245    15.757971
 C     6.964933    -5.117709    16.647991
 C     5.607200     0.488148    13.814755
 C     5.512291     1.264857    14.984934
 H     5.389351     0.765625    15.946662
 C     5.555695     2.663159    14.955004
 C     5.684763     3.344519    13.739342
 H     5.700201     4.430802    13.708972
 C     5.760490     2.586419    12.564809
 C     5.722995     1.189099    12.604047
 H     5.765992     0.640248    11.665523
 F     6.168832     2.990863    17.262128
 F     4.084053     3.283834    16.713451
 F     5.600334     4.755024    16.095220
 C     5.367052     3.424324    16.240979
 F     7.210636     3.593873    10.946849
 F     5.199076     4.455005    11.207037
 F     5.470078     2.503720    10.188336
 C     5.890055     3.273030    11.240886
 C     5.887334    -1.870504    12.493475
 C     5.143388    -2.897250    11.890371
 H     4.190448    -3.197705    12.322825
 C     5.606035    -3.566627    10.747550
 C     6.813051    -3.209015    10.143262
 H     7.161598    -3.714452     9.245745
 C     7.568799    -2.188426    10.731017
 C     7.123166    -1.555873    11.893939
 H     7.752893    -0.791582    12.346061
 F     4.015401    -5.316693    11.081247
 F     5.625171    -5.656446     9.624852
 F     3.961294    -4.297633     9.147969
 C     4.803484    -4.691669    10.159246
 F     9.330862    -0.585413    10.586639
 F     8.775476    -1.665143     8.739575
 F     9.872788    -2.721791    10.320705
 C     8.874378    -1.788274    10.104039
 C     3.904180    -1.383018    14.292234
 C     2.941434    -0.928402    13.370873
 H     3.273536    -0.501133    12.426298
 C     1.577385    -0.984914    13.640395
 C     1.101155    -1.534666    14.838906
 H     0.036237    -1.590333    15.046782
 C     2.034449    -2.009544    15.758763
 C     3.414109    -1.912144    15.497386
 H     4.109807    -2.270270    16.254431
 F    -0.372134    -1.316137    12.312407
 F     1.182196    -0.011866    11.490144
 F    -0.052840     0.677824    13.200001
 C     0.597617    -0.418075    12.662872
 F     0.302867    -3.129157    16.986826
 F     1.553832    -1.692783    18.088322
 F     2.384841    -3.625381    17.473142
 C     1.564745    -2.609776    17.058981
 C     2.505147     9.718148     3.619979
 B     3.554037     9.156147     4.708341
 C     1.387295     9.066362     3.084770
 H     1.124483     8.067534     3.431080
 C     0.593698     9.662825     2.089593
 C     0.959819    10.897674     1.519454
 H     0.399856    11.315344     0.685615
 C     2.073955    11.556206     2.070757
 C     2.749300    11.005809     3.155512
 H     3.555451    11.576454     3.610040
 F    -0.275032     7.602069     1.238443
 F    -1.474287     8.647132     2.747902
 F    -1.368933     9.416042     0.686052
 C    -0.619537     8.863820     1.672630
 F     4.105220    12.685787     1.644463
 F     2.422496    13.299124     0.404793
 F     2.506952    13.830394     2.549531
 C     2.735368    12.836542     1.637476
 C     3.428067     7.550362     4.799593
 C     3.515347     6.779464     3.627665
 H     3.653408     7.277579     2.667744
 C     3.442801     5.385885     3.659919
 C     3.300644     4.705504     4.870062
 H     3.265229     3.620814     4.903431
 C     3.247002     5.464967     6.038241
 C     3.302032     6.857594     6.008214
 H     3.267749     7.406829     6.946292
 F     2.636132     4.952229     1.446511
 F     4.804479     4.858852     1.789611
 F     3.477054     3.275267     2.603112
 C     3.581850     4.616174     2.384208
 F     1.812363     4.460319     7.636386
 F     3.828337     3.600235     7.369710
 F     3.557538     5.552506     8.392615
 C     3.128201     4.776447     7.348457
 C     3.145619     9.915666     6.094840
 C     3.888735    10.946276     6.691308
 H     4.845408    11.239782     6.262148
 C     3.419593    11.627674     7.824913
 C     2.208009    11.278272     8.424894
 H     1.855303    11.792690     9.315651
 C     1.456257    10.250226     7.844800
 C     1.907265     9.606714     6.691572
 H     1.280352     8.836901     6.245502
 F     5.013763    13.374030     7.490644
 F     3.403961    13.715128     8.947905
 F     5.067397    12.354661     9.423823
 C     4.222648    12.751902     8.413133
 F    -0.302470     8.646611     7.986255
 F     0.252654     9.722072     9.834306
 F    -0.845405    10.782658     8.252083
 C     0.151616     9.847457     8.470850
 C     5.121726     9.414155     4.283340
 C     6.086366     8.966209     5.206162
 H     5.756069     8.537024     6.150638
 C     7.450569     9.030595     4.940768
 C     7.930873     9.592542     3.747537
 H     8.997647     9.658591     3.547535
 C     6.997772    10.057019     2.820578
 C     5.617348     9.938752     3.076096
 H     4.926565    10.285653     2.310762
 F     9.393692     9.366531     6.263522
 F     7.850749     8.006150     7.077359
 F     9.087474     7.373338     5.367225
 C     8.430386     8.453055     5.913000
 F     8.727624    11.186304     1.584781
 F     7.475121     9.749619     0.484606
 F     6.646643    11.680042     1.100937
 C     7.464314    10.663708     1.516508
 C    -3.162771     3.782515    14.445224
 C    -2.328919     2.641096    12.290887
 C    11.783699     2.792289     3.280087
 C    12.465600     1.575310     1.194629
 H    -0.345037     6.293219    14.678409
 H    -2.151826     5.742097    15.446320
 H    11.069963     0.825441     2.624798
 H     9.335364     1.800846     3.975745
 H    10.376314    -0.314673     7.291205
 H    -1.730579     8.590389    11.720681
 H    12.712568     0.813114     3.216188
